# Supplementary material for: Association between body mass index and respiratory symptoms in US adults: a national cross-sectional study
Source: Sci Rep. 2024 Jan 10;14:940. doi: 10.1038/s41598-024-51637-z (PMC10776771; doi:10.1038/s41598-024-51637-z)
Supplement: Supplementary file 1 — Supplementary Information 1. [file 41598_2024_51637_MOESM1_ESM.xls]

## Sheet: Sheet1
Variable name	Value description	Variable notes
seqn		Respondent sequence number
wtint2yr		Full Sample 2 Year Interview Weight
BMI		Body Mass Index (kg/m**2)
sex		Gender
	1	Male
	2	Female
mcq010		Has a doctor or other health professional ever told {you/SP} that {you have/s/he/SP has} asthma?
	0	No
	1	Yes
rdq031		{Do you/Does SP} usually cough on most days for 3 consecutive months or more during the year?
	0	No
	1	Yes
rdq070		In the past 12 months {have you/has SP} had wheezing or whistling in {your/his/her} chest?
	0	No
	1	Yes
cdq010		{Have you/Has SP} had shortness of breath either when hurrying on the level or walking up a slight hill?
	0	No
	1	Yes
sdmvpsu		Masked variance pseudo-PSU
sdmvstra		Masked variance pseudo-stratum
age		Age (years)
eth1		Race/Ethnicity - Recode
	0	Mexican American
	1	Other Hispanic/Other Race - Including Multi-Racial
	2	Non-Hispanic White
	3	Non-Hispanic Black
marital		Marital Status
	0	married/living with a partner
	1	divorced/separated/widowed
	2	unmarried
poverty		Poverty income ratio (PIR)
edu		educational achievement
COPD		Has a doctor or other health professional ever told {you/SP} that {you have/s/he/SP has} chronic bronchitis/ emphysema?
	0	No
	1	Yes
PIR		Poverty income ratio (PIR)
	0	<1.3
	1	1.3-3.5
	2	>3.5
smoke		Smoking status
	0	never smoked (smoked less than100-lifetime cigarettes)
	1	current smoked (smoked more than100-lifetime cigarettes)
	2	former smoked (smoked more than100-lifetime cigarettes but quit)
