# Supplementary material for: Association between body mass index and respiratory symptoms in US adults: a national cross-sectional study
Source: Sci Rep. 2024 Jan 10;14:940. doi: 10.1038/s41598-024-51637-z (PMC10776771; doi:10.1038/s41598-024-51637-z)
Supplement: Supplementary file 2 — Supplementary Information 2. [file 41598_2024_51637_MOESM2_ESM.xls]

## Sheet: 20230621BMI02
seqn	BMI	sex	mcq010	rdq031	rdq070	cdq010	wtint2yr	Year	sdmvpsu	sdmvstra	age	eth1	marital	poverty	edu	nhs_wt	COPD	PIR	smoke
21009	31.26	1	0	0	0	1	97593.7	2003-2004	2	31	55	2	0	3.79	1	19518.7	0	2	0
21010	25.49	0	1	0	1	1	39599.4	2003-2004	1	29	52	2	0	1.24	2	7919.87	0	0	2
21012	19.6	1	0	0	0	0	12629.4	2003-2004	2	33	63	3	0	0.89	1	2525.89	0	0	2
21015	28.32	1	1	0	0	0	17625.9	2003-2004	2	33	83	2	0	1.2	2	3525.18	0	0	1
21019	38.03	0	0	0	0	0	14746.5	2003-2004	1	41	50	0	0	0.16	0	2949.29	0	0	1
21020	22.55	0	1	0	0	0	28232.1	2003-2004	1	38	55	3	0	2.48	0	5646.42	1	1	0
21029	29.2	1	0	0	1	0	93162.4	2003-2004	2	33	40	2	2	5	2	18632.5	1	2	1
21033	32.07	0	0	0	0	0	24726.4	2003-2004	1	41	57	3	1	0.33	1	4945.28	1	0	0
21036	23.37	0	0	0	0	0	18940.3	2003-2004	1	38	85	2	1	3.34	0	3788.05	0	1	0
21039	33.51	0	0	0	0	1	16214.3	2003-2004	2	30	84	2	1	0.92	1	3242.85	1	0	1
21048	21.85	0	0	1	0	1	18792	2003-2004	2	39	42	0	1	0.48	1	3758.41	0	0	2
21050	29.54	1	0	0	0	1	59114.5	2003-2004	2	32	69	2	0	1.92	1	11822.9	0	1	1
21051	30.45	1	0	0	0	0	76894.6	2003-2004	2	30	55	2	0	5	1	15378.9	0	2	1
21054	26.89	0	1	0	1	1	78406.8	2003-2004	2	39	59	2	0	4.48	2	15681.4	0	2	1
21055	28.92	0	0	0	0	1	8899.63	2003-2004	2	36	73	0	2	1.47	0	1779.93	0	1	0
21058	35.97	1	0	0	0	0	10198	2003-2004	1	41	78	3	1	1.82	0	2039.61	0	1	1
21059	20.61	0	1	0	0	0	98200.9	2003-2004	2	36	51	2	0	5	2	19640.2	0	2	0
21061	29.75	1	1	0	0	1	28463	2003-2004	1	33	71	2	0	1.76	0	5692.61	0	1	0
21063	31.45	1	0	0	0	0	2251.57	2003-2004	2	40	69	0	0	1.17	0	450.315	0	0	1
21065	27.61	1	0	0	0	0	87786.1	2003-2004	1	40	52	2	0	5	2	17557.2	0	2	0
21068	29	0	1	0	1	1	45002.9	2003-2004	2	34	57	2	1	1.07	0	9000.58	1	0	1
21078	21.66	1	0	0	0	0	16385.1	2003-2004	2	41	85	2	0	1.92	1	3277.02	0	1	1
21080	29.79	0	0	0	0	0	50920.1	2003-2004	2	39	60	2	0	2.55	2	10184	0	1	1
21083	24.85	0	0	0	0	0	4981.25	2003-2004	2	38	80	0	1	1.18	0	996.251	0	0	0
21084	29.46	0	0	1	0	0	91437.1	2003-2004	1	34	57	2	0	4.62	2	18287.4	0	2	2
21090	26.46	1	1	1	1	1	22420.2	2003-2004	1	41	56	3	0	5	0	4484.04	1	2	0
21093	28.97	0	0	0	0	1	24475.3	2003-2004	1	35	64	1	1	0.61	0	4895.06	0	0	2
21096	21.95	0	0	0	0	1	31622.8	2003-2004	2	31	68	2	0	2.43	2	6324.56	0	1	0
21104	29.33	1	0	0	0	0	11319.3	2003-2004	2	35	70	3	0	5	0	2263.86	0	2	1
21118	25.76	1	0	1	1	1	3300.11	2003-2004	1	34	66	0	0	1.39	0	660.021	0	1	2
21120	20.71	0	0	0	0	0	43971.1	2003-2004	2	30	60	2	1	2.21	2	8794.22	0	1	2
21123	22.14	1	0	0	0	0	30400.5	2003-2004	1	35	75	2	0	4.13	2	6080.09	1	2	1
21124	25.18	1	0	0	0	0	28051.7	2003-2004	2	31	55	3	1	1.34	2	5610.34	0	1	0
21132	23.71	1	0	0	0	0	64918.4	2003-2004	2	29	59	3	0	4.15	1	12983.7	0	2	1
21136	26.6	1	0	0	0	0	28463	2003-2004	1	33	72	2	0	4.96	1	5692.61	0	2	0
21143	36.94	1	0	0	0	1	59803.1	2003-2004	1	31	65	2	1	5	0	11960.6	0	2	1
21149	33.16	0	0	0	0	0	12826.6	2003-2004	2	41	63	3	1	1.29	2	2565.32	0	0	0
21153	27.06	1	1	0	0	1	24885.2	2003-2004	2	35	49	3	1	3.22	2	4977.05	1	1	0
21158	33.37	0	0	0	0	1	4289.96	2003-2004	1	34	71	0	1	1.11	1	857.991	0	0	0
21159	14.7	0	1	1	1	1	39599.4	2003-2004	1	29	51	2	1	1.05	1	7919.87	1	0	2
21165	27.45	0	1	0	1	1	51419.4	2003-2004	1	32	75	2	1	1.22	0	10283.9	1	0	0
21167	27.1	0	0	0	0	0	59586.2	2003-2004	2	39	60	2	0	5	2	11917.2	0	2	0
21169	20.83	1	0	1	0	0	46417.1	2003-2004	1	38	65	2	0	3.71	2	9283.41	0	2	2
21172	32.71	1	1	0	0	0	24958.5	2003-2004	2	33	51	3	0	0.77	1	4991.7	0	0	1
21173	25.32	0	0	0	0	1	13050.5	2003-2004	1	35	69	3	2	2.06	0	2610.09	0	1	0
21177	32.77	0	1	1	1	1	25663.5	2003-2004	1	30	43	3	2	2.67	2	5132.71	1	1	1
21181	34.57	0	0	0	0	0	24915.7	2003-2004	2	30	61	2	0	0.86	1	4983.15	0	0	0
21183	32.94	1	0	0	0	0	41282.4	2003-2004	2	36	73	2	0	4	2	8256.49	0	2	1
21184	36.52	0	0	0	0	1	53613.8	2003-2004	2	34	47	2	0	1.23	2	10722.8	0	0	2
21185	29.26	1	1	0	0	0	40076.4	2003-2004	2	30	61	2	1	5	2	8015.27	0	2	0
21192	29.19	0	0	0	0	1	20755	2003-2004	2	31	80	2	0	1.4	0	4151	0	1	0
21193	34.62	1	0	0	1	0	20714.1	2003-2004	1	42	40	3	0	4.18	1	4142.83	0	2	0
21199	31.81	1	0	0	1	1	14829.1	2003-2004	2	43	85	3	0	1.52	0	2965.83	0	1	1
21204	26.2	1	0	0	0	0	3300.11	2003-2004	1	34	62	0	0	1.2	0	660.021	0	0	0
21205	20.76	0	0	1	0	1	25663.5	2003-2004	1	30	40	3	0	0.28	2	5132.71	0	0	2
21209	23.73	0	0	0	0	1	49556.2	2003-2004	1	31	54	2	1	1.23	2	9911.23	0	0	0
21213	27.5	0	0	0	0	1	26072	2003-2004	2	42	51	3	0	5	2	5214.4	0	2	0
21216	30.63	1	0	0	0	1	38570.9	2003-2004	2	34	74	2	0	2.23	0	7714.18	0	1	1
21220	22.53	0	1	0	0	1	97043.6	2003-2004	1	35	44	1	1	4.68	2	19408.7	0	2	1
21224	27.93	0	0	0	0	1	19316	2003-2004	2	43	47	0	1	0.67	0	3863.19	1	0	2
21228	18.61	0	0	0	0	1	35314.6	2003-2004	1	43	63	1	0	3.2	2	7062.92	0	1	0
21233	32.97	0	0	0	0	1	25588.1	2003-2004	2	41	49	3	0	5	0	5117.62	0	2	0
21240	30.82	0	1	0	0	1	35028.2	2003-2004	1	37	74	2	1	1.17	2	7005.64	1	0	1
21252	30.45	0	0	1	0	1	25274.4	2003-2004	1	41	62	2	0	2.64	2	5054.88	1	1	2
21257	37.03	0	0	0	0	0	12859.8	2003-2004	1	33	67	3	0	1.64	0	2571.97	0	1	0
21263	21.73	0	0	0	0	0	17217.1	2003-2004	1	30	85	2	2	2.48	0	3443.41	0	1	0
21264	27.43	1	0	0	0	1	38603.9	2003-2004	2	43	41	1	0	2.99	0	7720.78	0	1	2
21272	35.9	1	0	0	0	0	25537.2	2003-2004	1	36	44	3	0	1.44	2	5107.45	0	1	1
21275	35.07	0	0	0	0	1	4727.69	2003-2004	1	34	65	0	0	2.42	0	945.537	0	1	0
21276	20.09	1	0	0	0	0	32961.2	2003-2004	2	39	72	2	0	5	2	6592.25	0	2	0
21277	31.64	0	0	0	0	1	39599.4	2003-2004	2	34	55	2	1	2.78	1	7919.87	0	1	2
21279	33.17	0	1	0	0	0	13624.3	2003-2004	1	42	40	0	0	1.64	2	2724.86	1	1	0
21281	30.56	0	0	0	0	1	3339.73	2003-2004	2	40	64	0	0	0.96	0	667.945	0	0	0
21286	31.4	1	0	0	0	0	15082.9	2003-2004	2	40	41	0	0	0.35	0	3016.59	0	0	0
21292	50.25	1	1	0	0	1	50864.4	2003-2004	2	31	63	2	1	5	2	10172.9	1	2	1
21297	31.18	0	0	0	0	1	90859	2003-2004	2	30	46	2	0	5	2	18171.8	0	2	1
21298	31.01	0	0	0	0	1	54071.6	2003-2004	2	37	65	2	0	5	2	10814.3	0	2	0
21300	29.8	0	0	1	0	1	19499.5	2003-2004	1	29	83	2	0	2.99	1	3899.89	0	1	0
21305	31.34	1	0	0	0	1	28463	2003-2004	2	30	75	2	0	5	2	5692.61	0	2	1
21306	36.17	0	1	0	0	1	55807.6	2003-2004	2	31	64	2	0	2.72	2	11161.5	0	1	0
21307	25.12	0	0	1	0	0	48394.4	2003-2004	1	29	72	2	0	2.72	2	9678.87	0	1	0
21309	26.97	0	1	1	1	1	33763.9	2003-2004	2	34	64	2	1	0.06	0	6752.78	1	0	2
21317	25.83	0	1	0	0	1	55807.6	2003-2004	2	31	61	2	0	5	2	11161.5	0	2	1
21319	32.59	1	0	0	1	0	111416	2003-2004	1	34	41	2	0	4.35	1	22283.1	0	2	2
21326	32.03	1	0	0	0	0	23592.2	2003-2004	1	31	51	0	0	4.95	2	4718.43	0	2	1
21329	62.5	0	0	0	0	1	50214	2003-2004	2	31	46	2	0	0.83	1	10042.8	0	0	1
21332	26.8	1	0	0	0	1	98374.1	2003-2004	1	29	41	2	0	5	2	19674.8	0	2	0
21339	35.23	0	1	0	1	1	19220.7	2003-2004	1	40	43	0	0	5	2	3844.13	0	2	0
21345	29.21	0	0	0	0	1	15025.5	2003-2004	2	37	63	3	0	2.24	1	3005.1	0	1	1
21346	28.9	1	0	0	0	0	16910.4	2003-2004	2	42	42	0	0	1.33	2	3382.07	0	1	0
21351	21.14	0	1	0	0	0	115113	2003-2004	1	32	40	2	0	3.25	2	23022.7	0	1	0
21352	22.85	1	0	0	0	0	15082.9	2003-2004	2	40	44	0	0	0.96	1	3016.59	0	0	0
21353	30.24	0	0	0	0	0	27141.2	2003-2004	1	34	48	0	0	1.03	0	5428.23	0	0	0
21357	27.85	1	0	0	1	0	104708	2003-2004	2	31	45	2	0	4.24	1	20941.7	0	2	0
21360	26.38	0	0	1	1	1	123125	2003-2004	2	34	44	2	0	4	2	24625	0	2	2
21371	25.38	1	0	0	0	0	24331.7	2003-2004	2	30	68	2	0	1.57	0	4866.34	0	1	1
21384	38.75	1	1	0	1	1	49282.3	2003-2004	2	37	67	2	0	3.6	1	9856.45	1	2	1
21386	24.68	1	0	0	0	0	40076.4	2003-2004	2	30	61	2	0	3.6	0	8015.27	0	2	1
21391	29.72	1	0	1	0	1	6254.7	2003-2004	1	34	77	0	1	1	0	1250.94	0	0	1
21393	25.08	1	0	0	0	0	54308.4	2003-2004	2	34	66	2	0	4	2	10861.7	0	2	1
21395	25.22	0	1	0	0	0	3902.56	2003-2004	2	40	77	0	1	1.07	2	780.513	1	0	0
21396	25.11	0	0	0	1	0	4547.04	2003-2004	2	38	61	0	2	0.3	0	909.407	0	0	2
21399	26.91	0	0	0	0	0	29112.5	2003-2004	1	37	42	3	0	5	2	5822.5	0	2	0
21404	24.61	0	0	1	0	1	43765.1	2003-2004	1	31	79	2	0	0.93	2	8753.01	0	0	1
21409	30.15	0	0	0	0	0	19316	2003-2004	1	43	45	0	0	0.88	0	3863.19	0	0	1
21419	28.18	0	0	0	0	0	20807	2003-2004	1	34	58	0	0	2.48	0	4161.4	0	1	0
21433	24.06	0	0	1	0	1	47031.4	2003-2004	2	42	66	2	1	3.22	2	9406.28	0	1	1
21442	39.25	1	0	0	0	1	76894.6	2003-2004	1	29	58	2	0	4.48	2	15378.9	0	2	1
21455	26.14	1	0	0	0	1	15608.6	2003-2004	2	30	84	2	1	1.5	0	3121.73	0	1	1
21456	31.79	1	0	0	0	0	7748.15	2003-2004	1	30	84	2	0	3.3	2	1549.63	0	1	0
21457	29.39	1	0	0	0	0	11003.9	2003-2004	1	39	79	3	1	2.78	2	2200.79	0	1	0
21460	23.81	1	1	0	0	1	42473.4	2003-2004	1	31	71	2	0	5	2	8494.68	0	2	0
21465	24.68	1	1	0	0	0	25595	2003-2004	2	39	41	3	0	1.76	2	5119	0	1	1
21472	23.11	1	0	0	0	0	28002.1	2003-2004	1	32	45	3	0	0.07	0	5600.42	0	0	0
21476	26.46	0	1	0	0	1	123125	2003-2004	2	34	47	2	0	4.47	2	24625	0	2	0
21484	29.45	1	0	0	0	1	27179.1	2003-2004	2	37	55	3	0	5	2	5435.82	0	2	0
21499	30.08	1	0	0	0	0	4503.15	2003-2004	2	40	62	0	2	2.58	0	900.63	0	1	0
21500	24.94	0	0	0	0	0	52516.2	2003-2004	1	37	66	2	1	4.68	2	10503.2	0	2	1
21501	26.13	0	0	0	0	0	64859.4	2003-2004	2	32	65	2	0	2.4	1	12971.9	0	1	0
21502	25.71	1	1	0	0	1	21151.6	2003-2004	2	34	84	2	0	1.28	0	4230.32	1	0	1
21509	18.42	0	0	0	0	0	111730	2003-2004	2	37	42	2	0	2.92	2	22346	0	1	0
21510	25.86	0	0	0	0	0	71259	2003-2004	1	33	59	2	0	2.29	2	14251.8	0	1	0
21514	29.89	0	0	0	0	0	29112.5	2003-2004	1	37	41	3	0	5	2	5822.5	0	2	0
21522	30.28	0	0	0	0	0	99450.3	2003-2004	1	39	47	2	0	5	1	19890.1	0	2	0
21528	28.7	1	0	0	0	0	50864.4	2003-2004	2	31	65	2	0	5	1	10172.9	0	2	1
21530	26.99	0	0	0	0	0	17466.1	2003-2004	1	35	85	2	1	1.89	0	3493.22	0	1	1
21533	34.14	0	0	1	0	1	135582	2003-2004	2	32	40	2	0	2.48	2	27116.5	0	1	0
21537	30.14	0	0	0	1	0	20579	2003-2004	2	31	83	2	1	0.94	1	4115.79	1	0	0
21541	35.13	0	0	0	0	1	55807.6	2003-2004	2	31	61	2	0	3.32	1	11161.5	0	1	1
21543	27.97	1	0	0	1	1	28015.9	2003-2004	1	43	40	2	0	1.15	2	5603.17	0	0	2
21544	19.48	1	0	0	0	0	43948.6	2003-2004	2	34	49	1	0	0.83	2	8789.72	0	0	2
21552	23.41	0	0	1	0	1	13948	2003-2004	2	43	71	3	1	0.68	2	2789.6	1	0	1
21554	20.32	1	0	0	0	0	49068.2	2003-2004	2	34	71	1	0	5	2	9813.64	0	2	0
21557	23.07	0	0	0	0	1	24121.4	2003-2004	1	31	85	2	1	2.58	2	4824.28	0	1	0
21558	42.32	1	0	0	0	1	4346.33	2003-2004	1	34	68	0	0	0.83	0	869.266	0	0	1
21562	31.78	0	0	0	0	1	20010.6	2003-2004	1	43	66	1	2	0.8	0	4002.13	0	0	1
21566	28.38	0	0	0	0	0	64498	2003-2004	2	29	50	2	1	3.6	2	12899.6	0	2	1
21568	22.45	0	0	0	0	0	122704	2003-2004	1	34	43	2	0	5	2	24540.8	0	2	0
21571	29.21	1	0	0	0	0	121692	2003-2004	2	32	46	2	0	5	1	24338.3	0	2	2
21574	25.64	0	0	0	0	1	22160.3	2003-2004	2	39	83	2	1	3.76	0	4432.05	0	2	0
21577	20.9	1	1	0	1	1	18075.4	2003-2004	2	39	81	2	0	5	2	3615.07	1	2	1
21582	21.32	0	0	0	0	0	51419.4	2003-2004	1	32	77	2	2	2.67	1	10283.9	0	1	1
21583	28.88	1	0	0	0	0	23606.5	2003-2004	1	35	43	3	0	1.62	2	4721.3	0	1	0
21586	41.02	0	1	0	1	1	18037.1	2003-2004	2	33	75	3	1	2.87	2	3607.41	0	1	0
21589	32.16	1	0	0	0	0	16639.5	2003-2004	1	33	56	0	1	4.9	2	3327.9	0	2	2
21598	28.83	0	0	0	0	0	67706.7	2003-2004	2	30	55	2	0	5	2	13541.3	0	2	1
21605	26.65	1	0	0	0	0	13365.2	2003-2004	1	29	78	2	0	0.82	0	2673.05	0	0	0
21611	43.49	0	0	0	0	0	26034.7	2003-2004	1	35	45	3	2	2.56	1	5206.94	0	1	0
21614	23.4	1	0	0	0	0	23201.5	2003-2004	2	41	50	3	2	0.64	2	4640.31	0	0	1
21618	23.04	1	0	0	0	0	20714.1	2003-2004	1	42	43	3	0	0.18	0	4142.83	0	0	0
21619	19.98	0	0	0	0	1	19499.5	2003-2004	1	29	81	2	0	2.97	1	3899.89	0	1	0
21620	21.31	1	0	0	0	0	50774.5	2003-2004	1	32	66	2	2	3.34	1	10154.9	0	1	1
21621	28	0	0	0	1	0	50125.2	2003-2004	1	32	48	2	1	1.78	1	10025	1	1	2
21623	30.12	0	1	0	1	1	18937.3	2003-2004	2	39	85	2	1	2.58	0	3787.47	0	1	1
21630	31.71	0	1	1	1	1	24915.7	2003-2004	2	43	63	2	1	0.77	0	4983.15	0	0	1
21632	28.25	0	0	0	0	0	16816.8	2003-2004	1	30	81	3	1	1.65	0	3363.35	0	1	0
21635	37.3	0	0	0	0	1	54802.5	2003-2004	2	34	65	1	0	2.8	2	10960.5	0	1	0
21637	25.17	1	0	0	0	0	40647.1	2003-2004	1	32	43	2	2	1.11	1	8129.43	0	0	0
21643	31.96	0	0	0	0	0	4324.9	2003-2004	1	38	62	0	1	0.94	0	864.979	0	0	0
21652	34.86	1	0	1	0	1	25598.9	2003-2004	1	38	42	3	2	1.34	1	5119.79	0	1	2
21658	31.54	1	0	0	0	1	23269.9	2003-2004	1	30	45	3	0	1.78	1	4653.99	0	1	0
21660	24.76	0	0	0	0	0	50214	2003-2004	2	31	41	2	0	0.75	1	10042.8	0	0	2
21661	30.84	1	0	0	1	0	104708	2003-2004	2	31	40	2	0	2.18	0	20941.7	0	1	2
21666	30.12	0	0	0	0	0	13797.9	2003-2004	2	33	66	3	2	3.01	1	2759.58	0	1	0
21667	22.13	0	0	0	0	0	29709.8	2003-2004	1	29	60	2	1	0.59	1	5941.96	0	0	2
21672	33.94	0	0	0	0	0	38581.2	2003-2004	2	40	61	2	0	4.8	2	7716.24	0	2	0
21678	29.46	1	0	0	0	0	27114.1	2003-2004	2	29	73	2	0	4.95	2	5422.83	0	2	1
21681	30.52	1	0	0	0	0	89811.4	2003-2004	1	36	54	1	0	2.72	2	17962.3	0	1	0
21685	29.21	0	0	1	0	1	50214	2003-2004	2	31	49	2	1	1.25	2	10042.8	0	0	2
21691	29.16	1	0	0	0	0	3238.03	2003-2004	1	34	72	0	0	2.06	0	647.605	0	1	1
21699	28.15	1	0	0	0	0	27114.1	2003-2004	2	29	70	2	0	2.64	2	5422.83	0	1	1
21712	26.79	0	0	0	0	1	28164	2003-2004	1	36	53	3	1	2.15	1	5632.81	0	1	2
21715	35.83	1	0	0	0	0	22638.6	2003-2004	2	36	85	2	0	1.45	0	4527.71	0	1	1
21726	25.68	0	0	0	0	0	34548.6	2003-2004	1	43	41	1	1	1.12	0	6909.72	0	0	0
21728	26.08	1	0	0	0	1	111527	2003-2004	2	36	59	2	0	5	2	22305.4	0	2	1
21730	32.1	0	0	0	0	0	25588.1	2003-2004	2	41	46	3	2	0.4	0	5117.62	0	0	2
21746	38.35	0	0	0	1	1	22844.8	2003-2004	1	42	48	3	0	0.72	0	4568.96	0	0	1
21757	28.6	1	0	0	0	0	13753.1	2003-2004	2	37	66	3	0	4.98	2	2750.62	0	2	1
21762	32.84	0	0	0	0	0	64859.4	2003-2004	2	32	67	2	1	1.93	2	12971.9	0	1	0
21768	28.61	0	0	0	0	1	15834.9	2003-2004	1	30	85	1	1	1.24	0	3166.97	0	0	0
21772	33.42	1	0	0	0	0	5388.81	2003-2004	1	40	66	0	0	3.34	2	1077.76	0	1	2
21773	30.47	1	0	0	0	1	3238.03	2003-2004	1	34	73	0	2	0.67	0	647.605	0	0	1
21779	16.47	0	0	0	0	0	74108.8	2003-2004	1	39	52	1	0	5	2	14821.8	0	2	0
21782	22.49	0	1	0	0	0	4087.19	2003-2004	1	39	68	0	0	1.64	0	817.437	0	1	0
21785	35.88	0	0	0	1	1	48472.4	2003-2004	1	37	75	2	0	2.29	0	9694.49	0	1	1
21789	37.93	0	0	0	0	1	17721.9	2003-2004	2	36	65	3	1	2.65	1	3544.38	0	1	0
21790	31.27	0	0	0	0	1	3339.73	2003-2004	2	40	61	0	1	1.2	2	667.945	1	0	2
21817	27.56	1	0	0	0	0	22930.6	2003-2004	2	36	55	0	0	5	1	4586.13	0	2	0
21819	32.22	0	0	0	0	0	28164	2003-2004	1	36	48	3	2	1.9	0	5632.81	0	1	1
21831	28.41	1	1	0	1	1	46305.2	2003-2004	1	36	63	2	0	5	2	9261.03	1	2	0
21832	25.01	0	0	0	0	0	97043.6	2003-2004	1	35	48	2	0	3.3	2	19408.7	0	1	2
21834	24.43	1	0	0	0	1	97421.2	2003-2004	1	32	50	2	0	4.64	2	19484.2	0	2	0
21836	19.29	0	0	1	0	0	15445.8	2003-2004	2	29	80	2	1	1.16	0	3089.17	1	0	1
21849	29.55	0	0	0	0	0	13868.6	2003-2004	2	40	45	0	0	0.6	0	2773.73	0	0	0
21852	32.67	1	0	0	0	1	26397.3	2003-2004	1	37	40	3	1	2	1	5279.45	0	1	2
21854	28.24	0	0	0	0	1	47093.7	2003-2004	1	43	40	1	0	0.86	1	9418.74	0	0	0
21859	28.62	0	0	1	0	0	39788.1	2003-2004	2	43	73	1	1	1.04	1	7957.62	0	0	2
21860	21.97	1	0	0	0	0	21151.6	2003-2004	2	34	83	2	0	0.8	0	4230.32	0	0	1
21864	24.74	0	0	0	0	0	3982.21	2003-2004	2	40	78	0	1	1.29	0	796.442	0	0	0
21865	28.11	1	0	0	0	1	28463	2003-2004	2	30	77	2	0	2.08	1	5692.61	0	1	0
21868	24.91	0	0	0	0	0	78418.9	2003-2004	1	38	58	2	0	2.89	2	15683.8	0	1	1
21871	26.6	0	0	0	0	0	105218	2003-2004	2	39	44	2	1	4.08	2	21043.6	0	2	1
21874	37.45	1	0	0	0	0	11962.4	2003-2004	2	42	66	3	0	0.96	0	2392.48	0	0	0
21878	29.87	0	1	1	1	1	24121.4	2003-2004	2	32	81	2	0	3.36	2	4824.28	1	1	0
21889	34.66	0	0	0	0	0	45830.5	2003-2004	2	33	72	2	1	2.8	1	9166.1	0	1	0
21894	39.54	0	0	0	0	0	19641.8	2003-2004	2	37	73	3	1	1.72	0	3928.37	0	1	0
21896	23.54	0	0	0	0	0	4727.69	2003-2004	1	34	69	0	0	2.76	2	945.537	0	1	0
21897	28.65	0	0	0	0	0	111730	2003-2004	2	37	48	1	1	3.22	2	22346	0	1	1
21901	24.26	1	0	0	0	0	4346.33	2003-2004	1	34	64	0	0	1.07	0	869.266	0	0	1
21905	22.96	1	0	0	0	0	2643.72	2003-2004	1	40	78	0	0	3.28	0	528.744	0	1	0
21907	23.46	1	0	0	0	0	30400.5	2003-2004	1	35	71	2	0	1.2	2	6080.09	0	0	1
21909	27.08	0	0	0	0	1	16214.3	2003-2004	1	33	85	2	1	1.56	1	3242.85	0	1	0
21910	30.94	1	0	0	0	0	114744	2003-2004	1	31	57	2	0	3.3	0	22948.9	0	1	1
21913	25.48	1	0	0	0	0	18311.4	2003-2004	1	38	56	0	0	2.1	0	3662.28	0	1	0
21922	23.15	0	0	0	0	0	24475.3	2003-2004	1	35	66	1	0	0.69	0	4895.06	0	0	0
21928	31.96	1	1	0	0	0	22420.2	2003-2004	1	41	40	3	2	5	2	4484.04	0	2	0
21929	22.04	0	0	0	0	0	59038.3	2003-2004	1	37	41	2	1	1.25	2	11807.7	0	0	2
21933	20.31	0	0	0	0	1	21285.6	2003-2004	2	43	48	3	1	0.96	0	4257.12	0	0	0
21934	29.44	1	0	0	0	0	2349.05	2003-2004	1	41	71	0	0	1.98	0	469.81	0	1	1
21954	24.22	0	0	0	0	0	40585.3	2003-2004	2	30	73	2	0	5	2	8117.06	0	2	1
21957	31.18	1	0	0	0	0	25537.2	2003-2004	1	36	42	3	0	2.17	2	5107.45	0	1	0
21962	37.42	1	0	0	0	0	104202	2003-2004	2	34	51	2	0	4.8	2	20840.3	0	2	0
21972	21.26	1	0	0	0	1	113423	2003-2004	2	32	54	2	0	4	2	22684.6	0	2	1
21974	32.32	0	0	0	0	1	46278.1	2003-2004	1	33	62	2	0	5	2	9255.62	0	2	0
21978	25.75	0	0	0	0	1	18412.2	2003-2004	2	35	84	2	1	2.58	1	3682.44	0	1	1
21992	34.53	1	0	0	0	1	17818.8	2003-2004	1	43	64	2	2	1.07	0	3563.76	0	0	0
21993	19.12	1	0	0	0	0	12759.6	2003-2004	2	31	85	3	0	1.44	0	2551.91	0	1	1
21996	31.38	1	0	0	0	1	86832.3	2003-2004	2	33	50	2	0	3.2	2	17366.5	0	1	1
22004	26.21	0	0	0	0	0	4727.69	2003-2004	1	34	61	0	0	1.07	0	945.537	0	0	0
22007	26.04	1	0	0	0	0	3759.81	2003-2004	2	38	74	0	0	0	0	751.962	0	0	1
22009	32.15	0	0	1	0	1	30878.4	2003-2004	1	30	77	2	0	3.3	2	6175.68	1	1	1
22011	25.38	0	0	0	0	0	3339.73	2003-2004	2	40	62	0	0	2.44	0	667.945	0	1	0
22018	30.56	1	0	0	0	0	2756.45	2003-2004	1	43	71	0	0	1.09	0	551.29	0	0	0
22020	32.62	0	0	0	0	0	45002.9	2003-2004	2	34	52	2	0	1.72	0	9000.58	0	1	1
22024	33.04	0	0	0	0	0	43347.9	2003-2004	1	35	71	2	0	2.89	1	8669.57	0	1	1
22028	28.4	1	0	0	0	1	11800.8	2003-2004	1	30	74	2	0	1.11	0	2360.17	0	0	0
22045	24.91	1	0	0	0	0	12768.2	2003-2004	1	40	61	3	1	5	2	2553.63	0	2	0
22047	22.93	0	0	0	0	1	5524.43	2003-2004	1	34	72	0	1	5	1	1104.89	0	2	1
22048	22.34	0	0	0	0	1	48472.4	2003-2004	1	37	71	2	0	5	0	9694.49	0	2	0
22049	35.64	1	0	0	0	1	50864.4	2003-2004	2	31	65	2	0	1.92	2	10172.9	0	1	0
22058	33	1	0	0	0	0	3070.33	2003-2004	2	40	67	0	0	0.96	0	614.066	0	0	1
22063	25.08	0	0	0	0	1	25654.4	2003-2004	1	33	44	3	0	3.26	2	5130.88	0	1	2
22069	24.95	0	1	1	0	0	15919.3	2003-2004	2	40	85	2	1	1.16	0	3183.86	0	0	0
22071	26.79	0	0	0	0	0	39743.9	2003-2004	2	34	78	2	0	1.92	0	7948.78	0	1	1
22075	28.5	1	0	0	0	0	78590.4	2003-2004	2	29	43	2	0	5	2	15718.1	0	2	1
22085	21.92	1	0	0	0	1	16533.2	2003-2004	2	43	78	2	0	1.01	0	3306.64	0	0	1
22093	18.52	0	1	0	0	1	78418.9	2003-2004	1	38	51	2	0	4.35	2	15683.8	0	2	0
22095	31.95	1	0	0	0	0	3830.86	2003-2004	1	43	61	0	0	0.33	0	766.172	0	0	2
22096	37.17	1	0	0	0	1	49948.4	2003-2004	2	34	65	1	0	2.8	1	9989.68	0	1	0
22103	36.48	1	0	1	1	1	54308.4	2003-2004	2	39	61	2	0	3.2	2	10861.7	0	1	2
22107	31.67	1	0	0	0	0	11184	2003-2004	2	30	66	3	0	1.6	2	2236.81	0	1	1
22109	24.25	0	0	0	0	1	54998.1	2003-2004	2	34	70	2	0	0.8	1	10999.6	0	0	0
22115	22.98	0	0	0	0	0	90859	2003-2004	2	30	40	2	2	2.16	2	18171.8	0	1	0
22122	30.2	1	0	0	0	1	38570.9	2003-2004	2	34	72	2	1	3.04	1	7714.18	0	1	0
22134	28.53	0	0	0	0	0	19499.5	2003-2004	1	29	85	2	2	2.23	2	3899.89	0	1	0
22136	31.47	1	0	0	0	0	3238.03	2003-2004	1	34	70	0	0	1.31	0	647.605	0	1	0
22137	26.85	0	0	0	0	0	45696	2003-2004	2	35	77	2	1	1.2	2	9139.2	0	0	0
22140	19.98	0	0	0	0	0	83259.5	2003-2004	2	37	52	2	0	2.64	2	16651.9	0	1	0
22143	24.22	0	1	0	1	0	67706.7	2003-2004	2	30	51	2	0	4.79	2	13541.3	0	2	0
22146	18.55	1	0	0	0	0	4346.33	2003-2004	1	34	60	0	2	0.33	0	869.266	0	0	1
22153	23.92	1	0	0	0	0	17305	2003-2004	1	39	48	0	0	3.67	0	3460.99	0	2	1
22162	30.67	0	0	0	0	0	71284.4	2003-2004	1	30	54	2	1	5	2	14256.9	0	2	0
22165	24.74	1	0	1	1	1	104202	2003-2004	2	34	50	2	0	0.97	2	20840.3	0	0	2
22177	24.95	1	0	0	1	1	17574.1	2003-2004	2	35	83	2	0	1.36	0	3514.83	0	1	1
22183	22.7	0	0	0	0	1	60562.6	2003-2004	1	31	72	2	1	1.6	2	12112.5	0	1	0
22188	17.32	1	0	0	0	1	12620	2003-2004	2	35	70	2	1	1.08	0	2524	0	0	2
22194	28.69	1	0	0	0	0	92889	2003-2004	2	35	46	2	0	5	2	18577.8	0	2	1
22210	30.79	1	0	0	0	0	32601.6	2003-2004	2	32	52	3	0	5	2	6520.32	0	2	0
22213	27.93	0	1	1	1	1	26649.8	2003-2004	2	42	69	2	1	1.2	2	5329.97	1	0	0
22215	30.44	0	0	0	0	0	16214.3	2003-2004	2	30	80	2	1	2.79	0	3242.85	0	1	0
22219	30	1	0	0	0	0	29595.8	2003-2004	2	36	61	2	0	1.2	0	5919.17	0	0	2
22220	30.36	0	0	0	0	1	91750.8	2003-2004	1	42	51	2	1	3.76	2	18350.2	0	2	0
22231	26.07	1	0	0	1	0	16671.1	2003-2004	1	35	80	2	0	1.49	2	3334.22	1	1	1
22239	34.05	1	0	0	1	1	23042.7	2003-2004	2	33	64	2	1	1.02	0	4608.53	0	0	0
22243	29.31	0	0	0	0	0	23602.7	2003-2004	2	38	48	0	0	1.7	1	4720.54	0	1	0
22245	18.23	1	0	0	0	0	4264.57	2003-2004	1	34	85	0	0	1.79	0	852.914	0	1	0
22248	28.07	1	0	0	1	1	7451.82	2003-2004	1	33	61	0	1	3.34	0	1490.36	0	1	1
22249	31.08	1	0	0	0	1	42473.4	2003-2004	1	31	77	2	1	4.12	0	8494.68	0	2	1
22253	33.64	1	0	0	0	1	29956.4	2003-2004	1	33	78	2	0	1.98	2	5991.28	0	1	1
22254	29.02	0	1	0	0	1	45002.9	2003-2004	2	34	58	2	0	1.2	0	9000.58	0	0	1
22255	57.67	0	0	0	0	1	131781	2003-2004	2	36	46	2	0	3.18	1	26356.1	0	1	2
22261	27.41	0	0	0	0	0	18792	2003-2004	2	39	42	0	0	1.98	1	3758.41	0	1	2
22267	31.21	0	0	0	0	0	3056.96	2003-2004	1	43	60	0	0	3.84	0	611.392	0	2	0
22270	34.57	1	0	0	0	1	12592.4	2003-2004	2	35	68	3	0	1.2	2	2518.47	1	0	1
22271	22.79	0	0	1	0	1	60562.6	2003-2004	1	31	74	2	1	5	1	12112.5	0	2	0
22272	29.18	0	0	0	0	0	35955	2003-2004	2	32	48	3	0	5	2	7191.01	0	2	0
22279	23.74	1	0	0	0	0	11643.9	2003-2004	1	38	82	3	0	3.63	0	2328.78	0	2	0
22283	23.37	1	0	0	0	0	49777.6	2003-2004	1	34	64	1	0	3.63	2	9955.53	0	2	0
22285	29.52	1	0	0	0	0	121692	2003-2004	2	32	46	2	0	4.09	1	24338.3	0	2	2
22292	20.71	1	0	0	0	1	111527	2003-2004	2	36	51	2	0	3.22	2	22305.4	0	1	1
22296	31.81	1	0	0	0	1	14581.2	2003-2004	2	36	70	3	0	2.6	0	2916.24	0	1	1
22302	34.65	1	0	0	0	1	95538.2	2003-2004	2	39	40	2	0	3.98	2	19107.6	0	2	0
22308	28.47	0	0	0	0	0	18007.7	2003-2004	2	42	41	0	0	1.44	2	3601.55	0	1	0
22312	25.68	1	0	0	0	1	14200.7	2003-2004	1	32	76	2	0	1.2	0	2840.13	0	0	1
22314	39.98	0	0	0	0	0	28232.1	2003-2004	1	38	46	3	1	2.67	2	5646.42	0	1	0
22315	21.97	1	0	0	0	1	40719.1	2003-2004	2	31	44	2	1	0.36	1	8143.82	0	0	2
22316	30.79	0	0	0	1	1	30882.4	2003-2004	1	32	41	3	0	2.9	1	6176.49	0	1	2
22317	27.08	1	0	0	0	0	114656	2003-2004	2	32	57	1	0	3.98	2	22931.2	0	2	1
22321	31.44	1	0	0	0	0	83140.2	2003-2004	2	42	52	1	0	2.9	2	16628	0	1	2
22323	23.74	1	0	0	0	0	54122.7	2003-2004	1	34	63	2	0	4.13	2	10824.5	0	2	0
22325	30.76	0	0	0	0	0	4289.96	2003-2004	1	34	72	0	0	1.82	1	857.991	0	1	0
22328	37.05	0	0	0	0	0	6325.04	2003-2004	2	33	61	0	0	0.75	0	1265.01	0	0	1
22329	19.44	1	0	0	0	0	21079.3	2003-2004	1	34	85	2	0	5	2	4215.86	0	2	0
22333	24.46	1	1	0	0	1	13753.1	2003-2004	2	37	68	3	0	2.24	2	2750.62	1	1	1
22335	26.42	0	0	0	0	0	22205	2003-2004	1	31	58	0	0	2.48	2	4440.99	0	1	0
22339	27.2	0	0	0	0	0	27445	2003-2004	2	35	50	1	1	3.87	2	5489	0	2	2
22343	28.69	0	1	0	0	0	12218.8	2003-2004	2	30	65	3	0	1.6	2	2443.75	0	1	2
22346	27.79	0	0	1	1	1	18937.3	2003-2004	2	39	85	2	1	4.8	2	3787.47	1	2	1
22349	25.29	1	0	1	0	1	7860.21	2003-2004	1	35	85	2	0	1.65	0	1572.04	1	1	1
22350	24.03	1	0	0	0	0	12657.2	2003-2004	2	31	78	2	0	1.29	0	2531.43	0	0	1
22359	25.31	1	0	0	0	0	10198	2003-2004	1	41	84	3	1	5	2	2039.61	0	2	0
22362	26.14	1	0	0	0	0	23201.5	2003-2004	2	41	54	3	0	5	2	4640.31	0	2	0
22369	31.3	0	0	0	0	1	28232.1	2003-2004	1	38	56	3	0	2.48	2	5646.42	0	1	1
22374	26.34	1	0	0	0	0	17084.5	2003-2004	1	39	85	2	1	5	2	3416.9	0	2	1
22375	32.25	1	0	0	0	0	82500.2	2003-2004	2	30	43	2	0	4.08	2	16500	0	2	1
22376	29.54	1	0	0	0	0	12951.5	2003-2004	2	39	62	3	0	5	2	2590.3	0	2	1
22384	28.5	0	0	0	1	1	98200.9	2003-2004	2	36	51	2	1	2.08	2	19640.2	0	1	0
22398	57.2	0	0	0	0	1	72419	2003-2004	2	42	50	2	2	4.7	2	14483.8	0	2	0
22404	29.17	0	0	0	0	0	90859	2003-2004	2	30	42	2	0	3.98	2	18171.8	0	2	1
22405	23.85	1	0	0	0	1	16433.4	2003-2004	1	30	80	2	0	1.24	1	3286.68	0	0	1
22406	27.77	1	0	0	0	1	11740.4	2003-2004	2	41	69	3	0	1.91	1	2348.08	0	1	1
22407	31.84	1	0	0	0	0	12629.4	2003-2004	2	33	68	3	1	1.18	0	2525.89	0	0	2
22408	26.41	1	0	0	0	0	23291.7	2003-2004	1	31	85	2	0	2.97	1	4658.33	0	1	0
22409	25.91	1	0	0	1	1	36125	2003-2004	2	31	71	2	0	1.52	0	7224.99	0	1	1
22410	24.83	1	0	0	0	0	23023.5	2003-2004	2	32	83	2	0	4	1	4604.69	0	2	1
22413	23.89	0	0	0	1	1	22902.9	2003-2004	1	42	68	3	0	5	0	4580.58	1	2	2
22415	30.08	0	0	0	0	0	24402.4	2003-2004	1	31	84	2	1	5	2	4880.48	0	2	0
22418	27.98	0	0	0	0	0	19499.5	2003-2004	1	29	83	2	0	3.51	2	3899.89	0	2	0
22427	28.69	1	0	0	0	1	27959.9	2003-2004	1	35	73	1	0	2.48	2	5591.97	0	1	1
22433	27.66	1	0	0	0	0	25669.2	2003-2004	2	38	44	0	0	0.89	2	5133.85	0	0	0
22442	31.35	0	0	0	0	1	85780.7	2003-2004	1	32	52	2	0	5	1	17156.1	0	2	0
22444	23.07	1	0	0	0	0	3758.8	2003-2004	2	43	78	0	0	1.32	1	751.759	0	1	2
22445	22.68	0	0	0	0	0	6226.57	2003-2004	2	38	71	0	1	1.06	2	1245.31	0	0	0
22450	21.83	0	0	0	0	0	19499.5	2003-2004	1	29	85	2	1	2.23	2	3899.89	0	1	1
22452	24.1	0	0	0	0	1	48472.4	2003-2004	1	37	72	2	0	4.13	2	9694.49	0	2	0
22454	18.44	0	0	1	0	0	17466.1	2003-2004	1	35	85	2	1	5	1	3493.22	0	2	1
22456	23.94	1	0	0	0	0	123109	2003-2004	1	31	49	2	2	5	2	24621.8	0	2	0
22458	34.27	0	0	0	0	0	2840.89	2003-2004	1	41	64	0	0	1.98	0	568.178	0	1	0
22465	42.87	1	0	0	0	0	33994.4	2003-2004	1	37	73	2	1	4.85	2	6798.88	0	2	0
22469	20.94	1	0	0	0	0	119657	2003-2004	2	36	46	2	0	5	2	23931.4	0	2	0
22472	23.9	0	0	1	0	0	60347.3	2003-2004	1	31	60	1	1	2.56	2	12069.5	0	1	2
22474	26.98	0	1	0	1	0	45002.9	2003-2004	2	34	59	2	0	1.36	1	9000.58	0	1	0
22475	38.04	0	0	0	1	1	17721.9	2003-2004	2	36	65	3	1	1.04	0	3544.38	1	0	1
22477	28.71	0	0	0	0	0	34971.8	2003-2004	2	30	75	2	0	1.65	1	6994.36	0	1	0
22479	27.16	0	0	0	0	1	65614.9	2003-2004	2	32	63	2	0	3.3	1	13123	0	1	2
22480	32.55	1	0	0	0	0	4503.15	2003-2004	2	40	61	0	0	0.64	1	900.63	0	0	0
22488	39.24	0	0	0	0	0	33763.9	2003-2004	2	34	63	2	0	1.24	0	6752.78	0	0	0
22489	27.98	1	0	0	0	0	16886.2	2003-2004	1	35	41	0	1	1.44	2	3377.23	0	1	0
22492	27.47	1	1	0	1	0	97421.2	2003-2004	1	32	51	2	0	5	1	19484.2	0	2	1
22513	25.12	1	0	0	0	0	76894.6	2003-2004	1	29	55	2	0	4.4	2	15378.9	0	2	1
22514	33.89	1	0	0	0	0	45255.8	2003-2004	2	33	65	2	0	5	2	9051.16	0	2	0
22516	38.17	0	1	0	0	0	19898.1	2003-2004	1	43	40	0	0	1.52	0	3979.63	0	1	0
22525	28.9	1	0	0	0	0	115991	2003-2004	1	31	54	1	0	5	0	23198.3	0	2	2
22527	30.33	0	0	1	0	1	18412.2	2003-2004	2	35	85	2	0	1.36	2	3682.44	1	1	0
22528	23.34	0	0	0	0	0	65614.9	2003-2004	1	31	60	2	0	5	2	13123	0	2	0
22529	33.54	0	0	0	0	0	46964.1	2003-2004	1	35	69	2	1	1.65	1	9392.82	0	1	1
22530	27.7	1	0	0	0	0	32047.2	2003-2004	2	35	75	2	0	3.2	2	6409.45	0	1	1
22537	36.31	0	0	0	0	0	22844.8	2003-2004	1	42	40	3	0	5	2	4568.96	0	2	0
22542	25.15	0	0	0	0	1	38661.9	2003-2004	2	29	75	2	1	5	2	7732.38	0	2	0
22543	30.59	1	0	0	0	0	104523	2003-2004	1	32	47	2	0	5	2	20904.6	0	2	0
22546	22.42	0	1	0	0	0	18455.3	2003-2004	1	36	75	3	1	5	0	3691.06	0	2	0
22551	26.16	1	0	0	0	0	25595	2003-2004	2	39	53	3	0	3.13	2	5119	0	1	2
22553	21.76	1	0	0	0	0	17904.2	2003-2004	2	40	66	2	0	0.38	2	3580.84	0	0	0
22557	28.54	1	0	0	0	0	17818.8	2003-2004	1	43	65	2	1	0.86	0	3563.76	0	0	1
22559	28.18	1	0	0	0	0	123109	2003-2004	1	31	44	2	0	3.93	2	24621.8	0	2	0
22562	19.65	0	0	0	0	1	17750.8	2003-2004	2	43	80	1	2	0.79	0	3550.15	0	0	0
22565	26.8	1	0	0	0	0	15189	2003-2004	2	34	74	2	0	0.96	0	3037.8	0	0	1
22567	25.62	1	0	0	0	1	27651.9	2003-2004	2	34	61	2	0	1.2	0	5530.38	0	0	2
22569	26.42	1	1	0	0	0	18579.3	2003-2004	2	30	83	2	0	3.3	2	3715.86	0	1	0
22572	27.75	1	0	1	1	1	31154.4	2003-2004	1	39	70	2	1	5	0	6230.88	0	2	2
22573	26.03	0	0	0	0	1	19499.5	2003-2004	1	29	85	2	2	3.66	2	3899.89	0	2	0
22574	43.66	0	0	0	0	1	39563.8	2003-2004	2	30	47	2	2	1.93	1	7912.77	0	1	0
22575	29.27	0	0	0	0	0	97043.6	2003-2004	1	35	43	1	0	0.82	2	19408.7	0	0	0
22577	29.74	1	0	0	0	0	37472.1	2003-2004	1	36	45	1	0	1.11	2	7494.42	0	0	0
22579	29.76	1	0	0	0	0	40344.2	2003-2004	1	39	61	1	0	5	2	8068.84	0	2	1
22592	23.73	0	0	0	0	1	98200.9	2003-2004	2	36	51	2	0	4.24	2	19640.2	0	2	0
22595	21.49	1	0	0	0	0	39452.5	2003-2004	2	37	44	2	1	0.51	0	7890.5	0	0	0
22596	30.61	1	0	0	0	0	83687.8	2003-2004	1	41	45	2	0	4.62	2	16737.6	0	2	0
22597	30.59	0	0	0	0	0	18037.1	2003-2004	2	33	72	3	1	1.83	1	3607.41	0	1	0
22598	27.8	0	1	1	1	1	37223.6	2003-2004	2	31	76	2	1	0.86	0	7444.72	0	0	1
22602	23.57	0	0	1	0	1	47031.4	2003-2004	2	42	64	2	1	3.22	2	9406.28	0	1	1
22603	34.14	0	0	0	0	0	11451.5	2003-2004	1	42	60	3	0	4.64	0	2290.29	0	2	0
22604	31.1	0	0	0	0	0	4547.04	2003-2004	2	38	61	0	1	0.75	0	909.407	0	0	2
22610	33.61	1	1	0	1	1	26397.3	2003-2004	1	37	42	3	0	2.06	1	5279.45	1	1	2
22611	28.44	1	0	0	0	1	111416	2003-2004	1	34	49	2	0	5	1	22283.1	0	2	0
22619	18.81	0	0	0	0	0	50214	2003-2004	2	31	43	2	0	1.27	2	10042.8	0	0	1
22631	18.72	1	0	0	0	1	3238.03	2003-2004	1	34	84	0	0	0.99	0	647.605	0	0	2
22633	38.47	0	0	0	1	0	91750.8	2003-2004	2	34	52	2	0	2.24	2	18350.2	0	1	0
22637	36.22	1	0	0	0	1	4346.33	2003-2004	2	38	65	0	0	2.03	0	869.266	0	1	1
22638	29.07	0	1	1	1	1	48309.6	2003-2004	2	30	73	2	1	3.9	2	9661.92	1	2	2
22643	28.45	0	0	0	0	0	76232.6	2003-2004	2	35	51	2	0	2.4	2	15246.5	0	1	1
22652	26.96	1	0	0	0	0	50864.4	2003-2004	2	31	65	2	0	5	2	10172.9	0	2	1
22659	24.1	0	0	1	1	0	108341	2003-2004	1	29	48	2	1	3.71	2	21668.3	0	2	2
22660	25.34	1	0	0	0	0	72065.8	2003-2004	1	42	59	2	0	5	2	14413.2	0	2	1
22662	24.34	0	1	1	0	1	3916	2003-2004	1	34	62	0	1	0.67	0	783.2	0	0	2
22668	23.36	1	0	0	1	0	18611.9	2003-2004	1	29	85	2	0	2.81	2	3722.38	0	1	1
22671	54.1	0	1	0	1	1	95626.1	2003-2004	2	31	43	2	2	5	2	19125.2	0	2	0
22672	19.67	0	0	0	0	0	5683.79	2003-2004	2	38	65	0	0	3.76	1	1136.76	0	2	2
22676	30.48	1	0	0	0	0	18049.4	2003-2004	1	40	59	0	1	5	2	3609.88	0	2	0
22679	21.26	1	0	0	0	0	24331.7	2003-2004	1	29	69	2	0	1.02	0	4866.34	0	0	0
22682	28.88	1	0	0	0	0	36125	2003-2004	2	31	78	2	0	2.4	0	7224.99	0	1	1
22688	25.95	1	0	1	1	1	88115.8	2003-2004	1	35	41	2	1	3.9	0	17623.2	0	2	2
22692	26.98	0	0	0	0	1	41887.2	2003-2004	2	29	68	2	0	2.68	0	8377.44	0	1	2
22693	26.46	0	0	0	0	0	16214.3	2003-2004	2	30	84	2	1	1.06	0	3242.85	0	0	1
22694	28.24	1	0	0	0	0	23606.5	2003-2004	1	35	42	3	1	4.45	2	4721.3	0	2	0
22696	27.9	1	1	0	1	1	80928.9	2003-2004	1	33	55	2	0	4.35	2	16185.8	0	2	1
22697	27.41	0	0	0	0	0	33763.9	2003-2004	2	39	67	2	1	1.28	1	6752.78	0	0	1
22698	35.1	1	0	0	0	1	40647.1	2003-2004	1	32	43	2	0	1.25	1	8129.43	0	0	2
22707	28.45	0	0	0	0	0	43971.1	2003-2004	2	30	62	2	0	2.72	2	8794.22	0	1	0
22713	29.66	1	0	0	0	0	25669.2	2003-2004	2	38	46	0	0	1.41	0	5133.85	0	1	1
22719	21.48	1	0	0	0	1	12951.5	2003-2004	1	37	69	1	1	2.74	2	2590.3	0	1	2
22723	23.56	1	0	0	0	1	18611.9	2003-2004	1	29	81	2	1	2.23	1	3722.38	0	1	2
22726	27.08	1	0	0	0	1	4503.15	2003-2004	2	40	63	0	0	1.44	0	900.63	0	1	1
22727	24.19	1	0	1	0	1	113423	2003-2004	2	32	51	2	0	3.02	2	22684.6	0	1	2
22730	27.69	0	1	0	0	1	18427.9	2003-2004	1	39	49	0	0	2.06	0	3685.58	0	1	0
22732	23.71	1	0	0	0	1	73250.4	2003-2004	2	29	53	2	0	3.22	1	14650.1	0	1	2
22734	32.13	0	0	0	0	1	4547.04	2003-2004	1	34	63	0	0	1.08	0	909.407	0	0	0
22744	45.16	1	0	0	0	0	30099	2003-2004	2	32	61	2	1	0.57	2	6019.81	0	0	1
22745	22.23	1	0	0	0	0	90301.1	2003-2004	1	39	43	2	0	5	2	18060.2	0	2	0
22762	27.61	0	0	0	0	0	45696	2003-2004	2	35	72	2	0	1.92	2	9139.2	1	1	1
22766	50.13	0	0	0	0	1	45816.3	2003-2004	2	39	44	2	0	1.17	2	9163.27	0	0	0
22770	27.93	0	0	0	0	0	4289.96	2003-2004	1	34	70	0	1	5	0	857.991	0	2	0
22772	58.58	0	0	0	1	1	24915.7	2003-2004	2	30	64	2	1	0.51	2	4983.15	0	0	1
22773	29.03	1	0	0	0	0	80928.9	2003-2004	1	33	54	2	0	5	2	16185.8	0	2	1
22775	27.89	0	0	0	0	0	72419	2003-2004	2	42	56	1	1	1.6	2	14483.8	0	1	0
22777	35.65	1	0	0	0	1	38439	2003-2004	2	40	72	2	0	1.09	2	7687.8	0	0	1
22780	18.45	0	0	0	0	1	21972.3	2003-2004	2	34	82	2	1	1.18	0	4394.46	0	0	0
22781	18.25	1	0	0	0	0	28872.8	2003-2004	1	41	73	2	0	2.23	0	5774.55	1	1	2
22782	25.65	0	1	0	0	0	4981.25	2003-2004	2	38	79	0	1	1.29	0	996.251	0	0	1
22783	19.14	0	0	0	0	0	4289.96	2003-2004	1	34	80	0	1	0.75	0	857.991	0	0	1
22784	25.97	0	0	0	0	0	16816.8	2003-2004	1	30	82	3	0	1.66	0	3363.35	0	1	0
22790	29.14	0	0	0	0	0	25588.1	2003-2004	2	41	46	3	0	1.6	0	5117.62	1	1	0
22796	26.16	0	1	0	0	0	76232.6	2003-2004	2	35	52	1	0	4	2	15246.5	0	2	0
22797	29.78	0	0	0	0	1	16816.8	2003-2004	1	30	83	3	1	0.89	2	3363.35	0	0	0
22798	28.01	0	0	0	0	0	26347.1	2003-2004	1	34	47	0	0	2.27	1	5269.41	0	1	2
22800	23.06	0	0	0	0	0	15797.2	2003-2004	2	40	53	0	0	4.77	2	3159.43	0	2	1
22801	30.39	0	0	0	0	0	4981.25	2003-2004	2	38	85	0	1	0	0	996.251	0	0	0
22802	19.33	0	0	1	1	1	37223.6	2003-2004	2	31	73	2	1	0.86	0	7444.72	0	0	0
22803	23.77	0	0	0	0	0	12826.6	2003-2004	2	41	62	3	0	1.91	2	2565.32	0	1	1
22809	28.92	0	0	0	0	1	39563.8	2003-2004	2	30	42	2	1	0.64	2	7912.77	1	0	1
22817	24.34	0	0	1	0	1	43971.1	2003-2004	2	30	69	2	1	1.4	1	8794.22	0	1	2
22818	22.99	0	0	0	0	0	108516	2003-2004	1	37	40	2	0	5	2	21703.2	0	2	0
22819	27.05	0	0	0	0	0	18412.2	2003-2004	2	35	85	2	1	1.29	2	3682.44	0	0	0
22822	28.15	0	0	0	0	0	4289.96	2003-2004	1	34	72	0	1	0.67	0	857.991	0	0	2
22826	28.02	0	0	0	0	0	65614.9	2003-2004	1	31	64	2	0	1.98	0	13123	0	1	1
22831	24.3	0	0	0	0	0	52339.8	2003-2004	2	32	60	2	2	3.34	2	10468	0	1	0
22834	24.18	0	0	0	0	1	6130.78	2003-2004	1	39	63	0	1	1.24	2	1226.16	0	0	1
22836	31.14	1	0	0	0	0	17305	2003-2004	1	39	48	0	0	2.06	1	3460.99	0	1	0
22837	24.52	0	0	0	0	0	18940.3	2003-2004	1	38	85	2	1	2.23	1	3788.05	0	1	0
22838	34.76	0	0	0	0	1	12826.6	2003-2004	2	41	61	3	1	2.81	1	2565.32	0	1	1
22839	38.48	1	0	0	0	1	59114.5	2003-2004	2	32	69	2	0	1.23	0	11822.9	0	0	1
22843	28.89	0	0	0	0	1	25663.5	2003-2004	1	30	52	3	0	0.45	1	5132.71	0	0	1
22845	25.43	0	0	0	0	0	29328.7	2003-2004	2	43	79	2	1	1.03	2	5865.73	0	0	1
22846	36.06	0	0	0	0	0	28164	2003-2004	1	36	47	3	2	0.28	0	5632.81	0	0	2
22850	29.65	1	0	0	0	0	18075.4	2003-2004	2	39	83	2	1	5	2	3615.07	0	2	1
22854	17.32	0	0	0	0	0	46294.5	2003-2004	1	30	64	2	1	3.9	2	9258.91	0	2	0
22857	34.39	0	0	0	0	0	26034.7	2003-2004	1	35	46	3	1	1.09	2	5206.94	0	0	0
22859	31.26	1	0	0	0	1	10855.3	2003-2004	2	32	80	2	1	1.12	1	2171.06	0	0	2
22867	28.33	0	0	1	1	1	51510.4	2003-2004	2	31	72	2	0	1.44	0	10302.1	1	1	0
22868	34.73	0	0	0	0	1	4087.19	2003-2004	1	39	61	0	0	0	0	817.437	0	0	0
22872	33.58	1	0	0	0	1	32961.2	2003-2004	2	39	70	2	0	3.04	1	6592.25	1	1	1
22878	37.99	0	0	0	0	1	43304.8	2003-2004	1	39	45	2	1	1.07	2	8660.96	0	0	0
22880	26.14	0	0	0	0	0	83259.5	2003-2004	2	37	52	2	1	5	2	16651.9	0	2	2
22888	27.58	1	0	0	0	0	14817.2	2003-2004	1	42	48	0	0	1.09	2	2963.44	0	0	0
22891	29.8	0	0	0	0	1	3916	2003-2004	1	34	65	0	1	0.82	0	783.2	0	0	0
22893	20.11	1	0	1	0	1	21151.6	2003-2004	2	34	85	2	0	1.64	0	4230.32	0	1	1
22897	30.46	1	0	0	1	1	50864.4	2003-2004	2	31	61	2	1	1.64	2	10172.9	1	1	2
22904	29.76	1	0	0	0	1	40076.4	2003-2004	2	30	63	2	0	2.72	1	8015.27	0	1	1
22912	31.65	0	0	0	0	0	71259	2003-2004	1	33	53	2	0	4.35	2	14251.8	0	2	0
22913	28.12	0	0	1	0	0	46999.3	2003-2004	2	39	79	2	0	3.04	1	9399.85	0	1	0
22914	26.69	0	0	1	0	1	18427.9	2003-2004	1	39	54	0	0	1.73	2	3685.58	0	1	1
22921	24.62	1	0	0	0	1	2476.89	2003-2004	2	42	80	0	0	0.38	0	495.378	0	0	1
22930	38.39	0	0	0	0	1	3902.56	2003-2004	2	40	70	0	0	1.81	1	780.513	0	1	1
22935	21.96	1	0	0	0	0	32047.2	2003-2004	2	35	78	2	1	1.4	1	6409.45	0	1	1
22937	32.85	1	0	0	0	1	12620	2003-2004	2	35	75	2	0	2.8	2	2524	1	1	1
22943	28.21	1	0	1	0	0	25898.4	2003-2004	2	31	60	2	0	0.77	0	5179.68	1	0	2
22945	29.1	1	0	0	0	0	9001.97	2003-2004	1	43	71	1	0	1.12	2	1800.39	0	0	1
22948	20.29	0	0	0	0	0	83259.5	2003-2004	2	37	56	2	1	5	2	16651.9	0	2	0
22952	26.39	1	0	0	0	0	90301.1	2003-2004	1	39	45	2	0	2.99	2	18060.2	0	1	1
22961	42.81	0	1	1	1	1	4547.04	2003-2004	2	38	60	0	0	2.11	0	909.407	0	1	0
22977	36.08	1	0	0	0	0	27114.1	2003-2004	2	29	70	2	0	3.2	2	5422.83	0	1	0
22980	25.88	1	0	0	0	1	47864.6	2003-2004	1	37	63	2	0	5	1	9572.91	0	2	1
22981	38.02	1	0	0	0	0	23640.3	2003-2004	2	42	40	3	0	1.4	1	4728.07	0	1	2
22994	29.83	1	0	0	0	0	46417.1	2003-2004	1	38	68	2	1	2.23	1	9283.41	0	1	0
23001	29.85	1	1	0	0	1	32966.3	2003-2004	1	38	72	2	0	3.47	0	6593.27	1	1	1
23006	28.47	1	0	0	1	1	35001.3	2003-2004	2	37	74	2	0	4	0	7000.25	1	2	1
23023	31.02	0	0	1	0	0	91750.8	2003-2004	2	34	50	2	0	2.8	2	18350.2	0	1	0
23024	21.05	1	0	0	0	0	22638.6	2003-2004	2	36	85	2	1	1.34	0	4527.71	0	1	1
23029	21.74	0	0	0	0	1	46278.1	2003-2004	1	33	61	2	0	5	2	9255.62	0	2	0
23032	30.04	1	0	0	0	0	22420.2	2003-2004	1	41	51	3	0	4.22	0	4484.04	0	2	1
23038	29.05	1	0	0	0	0	18819	2003-2004	1	43	42	0	0	0.66	0	3763.8	0	0	0
23039	24.06	0	0	0	0	1	12864.4	2003-2004	1	30	68	3	0	1.07	0	2572.88	0	0	1
23043	27.18	1	0	1	1	1	15608.6	2003-2004	2	30	81	2	1	1.61	2	3121.73	0	1	1
23044	27.81	1	0	0	0	0	86859.6	2003-2004	1	30	46	2	0	5	2	17371.9	0	2	1
23048	22.66	0	0	0	0	0	90859	2003-2004	2	30	43	2	0	3.45	2	18171.8	0	1	1
23052	24.02	1	0	0	0	0	14868.9	2003-2004	2	29	85	2	0	1.35	0	2973.78	0	1	1
23061	25.53	1	0	0	0	0	22638.6	2003-2004	2	36	85	2	1	5	2	4527.71	0	2	1
23062	26.53	1	0	0	0	0	31154.4	2003-2004	1	39	76	2	0	2.48	0	6230.88	0	1	1
23063	25.03	0	0	0	0	0	29939.5	2003-2004	1	42	82	3	1	1.16	2	5987.89	0	0	1
23064	33.65	1	0	0	0	0	5166.55	2003-2004	1	39	61	0	0	1.64	1	1033.31	0	1	1
23068	24.1	1	0	0	0	0	25669.2	2003-2004	2	38	41	0	0	3.71	2	5133.85	0	2	0
23079	31.54	1	0	0	0	0	95538.2	2003-2004	2	39	48	2	0	4.51	1	19107.6	0	2	1
23086	28.8	0	0	1	0	0	20718.3	2003-2004	1	32	85	2	1	4.37	1	4143.66	0	2	0
23091	27.11	0	0	0	0	0	91750.8	2003-2004	2	34	51	2	0	5	2	18350.2	0	2	0
23108	29.3	1	0	0	1	0	97421.2	2003-2004	1	32	51	2	0	5	2	19484.2	0	2	0
23112	26.12	1	0	0	0	0	19194.1	2003-2004	2	37	81	2	0	2.36	0	3838.82	0	1	0
23116	27.66	0	0	0	0	0	16588.4	2003-2004	1	41	81	2	0	5	2	3317.67	0	2	0
23120	27.59	0	0	0	0	0	33031.8	2003-2004	2	34	47	3	1	1.6	2	6606.36	0	1	0
23126	23.45	1	0	0	0	1	5225.31	2003-2004	2	38	63	0	0	3.76	2	1045.06	0	2	2
23127	20.05	0	0	0	0	0	18794.9	2003-2004	1	38	40	0	0	0.57	1	3758.99	0	0	0
23129	27.32	1	0	0	0	1	87518.4	2003-2004	2	35	55	1	0	4	2	17503.7	0	2	1
23136	24.73	0	0	1	0	0	48394.4	2003-2004	1	29	72	2	1	1.44	1	9678.87	1	1	1
23138	28.75	0	0	0	0	1	41169.5	2003-2004	1	41	72	2	0	2.79	1	8233.9	1	1	1
23141	32.5	1	0	0	0	0	95322.7	2003-2004	1	36	42	2	0	5	2	19064.5	0	2	0
23144	25.32	1	0	0	0	0	73250.4	2003-2004	2	29	56	2	1	2.15	2	14650.1	0	1	1
23149	23.95	1	0	1	0	0	45255.8	2003-2004	2	33	60	2	0	4.8	2	9051.16	0	2	2
23161	29.4	1	0	0	0	0	104202	2003-2004	2	34	51	2	0	5	2	20840.3	0	2	1
23163	25.72	0	0	0	0	0	15578	2003-2004	2	29	84	2	0	2.4	2	3115.6	0	1	0
23164	30.71	0	0	0	0	0	29014.7	2003-2004	1	43	41	3	0	1.84	2	5802.94	1	1	0
23166	37.46	0	1	0	0	0	40585.3	2003-2004	2	30	70	2	1	2.15	0	8117.06	0	1	0
23168	28.37	1	0	0	0	1	47864.6	2003-2004	1	37	68	2	0	2.81	1	9572.91	0	1	1
23172	43.71	0	0	0	0	1	108341	2003-2004	1	29	40	2	0	1.97	1	21668.3	0	1	1
23174	25.4	1	0	0	0	0	4264.57	2003-2004	1	34	72	0	0	1.19	0	852.914	0	0	2
23184	30.9	0	0	0	0	0	3260.76	2003-2004	2	43	68	0	0	3.36	1	652.151	0	1	0
23188	17.97	0	0	1	0	1	99870.6	2003-2004	2	32	56	2	0	3.98	1	19974.1	0	2	1
23189	25.33	0	0	0	0	0	19641.8	2003-2004	2	37	85	3	1	1.21	0	3928.37	0	0	0
23193	26.77	1	1	0	0	0	59803.1	2003-2004	1	31	61	2	0	4.95	2	11960.6	0	2	1
23197	28.63	1	0	0	0	0	59803.1	2003-2004	1	31	60	2	0	5	2	11960.6	0	2	1
23214	26.78	0	0	0	0	0	67706.7	2003-2004	2	43	52	1	0	2.16	1	13541.3	0	1	0
23224	27.27	1	0	0	0	0	46417.1	2003-2004	1	38	61	2	0	3.55	0	9283.41	0	2	0
23225	24.21	1	0	0	0	0	35001.3	2003-2004	2	37	73	2	0	4	0	7000.25	0	2	0
23227	30.34	0	0	0	0	1	65614.9	2003-2004	1	31	68	2	0	5	2	13123	0	2	1
23235	30.59	0	0	0	0	0	4289.96	2003-2004	1	34	75	0	0	0.99	0	857.991	0	0	0
23236	31.83	1	0	0	0	0	25595	2003-2004	2	39	49	3	0	5	2	5119	0	2	0
23245	28.76	1	0	0	0	1	18049.4	2003-2004	1	40	55	0	0	5	2	3609.88	0	2	0
23246	45.32	0	1	0	1	1	24726.4	2003-2004	1	41	48	3	1	2.56	1	4945.28	0	1	0
23247	30.47	1	0	0	1	0	14581.2	2003-2004	2	36	72	3	0	1.32	1	2916.24	0	1	0
23250	45.71	0	0	0	0	0	25654.4	2003-2004	1	33	54	3	0	3.47	2	5130.88	0	1	0
23252	38.75	0	1	1	1	1	134021	2003-2004	2	32	47	2	0	1.6	2	26804.3	0	1	2
23253	29.24	1	0	1	1	1	49282.3	2003-2004	2	37	65	2	0	3.16	1	9856.45	0	1	1
23255	32.9	0	0	0	0	1	4547.04	2003-2004	2	38	60	0	1	0.64	1	909.407	0	0	0
23256	22.58	1	1	1	1	1	40719.1	2003-2004	2	33	42	2	1	0.64	0	8143.82	1	0	2
23257	24.01	0	0	0	0	0	18455.3	2003-2004	1	36	73	3	1	2.67	1	3691.06	0	1	0
23264	20.78	1	0	1	0	0	33939.6	2003-2004	1	29	76	2	0	1.64	0	6787.93	0	1	2
23265	26.28	0	1	1	1	1	51510.4	2003-2004	2	31	78	2	1	4.51	2	10302.1	1	2	1
23266	34.52	1	0	0	0	0	72065.8	2003-2004	1	42	53	2	0	5	2	14413.2	0	2	0
23268	26.77	0	0	0	0	1	17466.1	2003-2004	1	35	80	2	0	2.89	2	3493.22	0	1	0
23274	27.64	1	0	0	0	0	41282.4	2003-2004	2	36	70	2	0	5	2	8256.49	0	2	1
23275	22.21	1	1	1	1	1	36014.4	2003-2004	2	33	50	2	0	1.77	1	7202.88	0	1	2
23282	25.28	1	0	0	0	0	15833.3	2003-2004	1	41	82	2	1	2.78	1	3166.66	0	1	1
23283	22.81	0	0	0	0	1	24195.4	2003-2004	1	31	85	2	1	1.11	1	4839.08	0	0	0
23285	26.9	1	0	0	0	0	18049.4	2003-2004	1	40	47	0	1	2.29	0	3609.88	0	1	2
23293	34.87	1	1	0	1	1	95538.2	2003-2004	2	39	44	2	1	2.27	2	19107.6	1	1	2
23298	36.75	0	0	0	0	1	20095.8	2003-2004	1	34	50	0	0	0.66	0	4019.16	0	0	0
23303	22.05	1	0	0	0	1	4264.57	2003-2004	1	34	74	0	0	0.66	0	852.914	0	0	0
23308	27.32	1	0	0	0	0	3831.9	2003-2004	1	34	68	0	0	4	1	766.379	0	2	1
23312	25.86	1	0	0	0	1	4121.88	2003-2004	2	43	66	0	1	5	2	824.376	0	2	2
23314	29.6	1	0	0	0	1	78590.4	2003-2004	2	29	49	2	0	3.09	2	15718.1	0	1	1
23319	16.38	0	0	0	0	0	50920.1	2003-2004	2	39	64	2	0	5	2	10184	0	2	0
23324	29.03	1	0	0	0	0	47787.5	2003-2004	1	29	68	2	0	2.56	1	9557.5	0	1	1
23331	40.62	0	0	0	0	0	45689.6	2003-2004	1	42	56	3	0	5	2	9137.93	0	2	0
23332	34.57	1	0	0	1	1	27179.1	2003-2004	2	37	51	3	0	0.77	2	5435.82	0	0	2
23338	28.12	1	0	1	1	0	121692	2003-2004	2	32	42	2	0	1	2	24338.3	0	0	2
23340	28.44	1	0	1	1	0	47864.6	2003-2004	1	31	61	2	0	2.89	2	9572.91	0	1	2
23353	23.97	0	0	0	0	1	24915.7	2003-2004	2	30	60	2	0	0.51	1	4983.15	0	0	2
23367	24.01	1	0	0	0	0	23295.8	2003-2004	1	40	69	2	0	1.28	1	4659.15	0	0	0
23368	43.92	1	1	0	1	0	25598.9	2003-2004	1	38	57	3	0	4.13	2	5119.79	0	2	1
23369	34.16	1	0	0	0	1	43476.1	2003-2004	2	34	46	2	0	0.96	1	8695.22	0	0	0
23372	21.54	0	0	0	0	0	16353	2003-2004	2	30	84	2	0	2	2	3270.59	0	1	0
23375	31.45	1	0	0	1	1	30400.5	2003-2004	1	35	75	2	0	2.89	1	6080.09	1	1	1
23378	43.49	0	0	0	0	0	43347.9	2003-2004	1	35	75	2	2	5	2	8669.57	0	2	0
23381	35.42	0	0	0	0	1	53613.8	2003-2004	2	34	49	2	1	1.36	1	10722.8	0	1	0
23386	23.92	1	0	0	0	0	25048.2	2003-2004	1	43	53	1	1	1.68	0	5009.64	0	1	1
23388	31.99	1	0	0	0	0	92889	2003-2004	2	35	46	2	0	5	2	18577.8	0	2	2
23389	26.92	0	0	0	0	0	12864.4	2003-2004	1	30	61	3	1	1.38	0	2572.88	0	1	2
23393	26.7	1	1	0	1	1	3070.33	2003-2004	2	40	69	0	0	2.08	2	614.066	0	1	1
23395	32.68	1	0	1	0	1	15608.6	2003-2004	2	30	82	2	1	5	2	3121.73	0	2	1
23405	35.35	1	0	1	0	1	16256.8	2003-2004	2	36	73	2	0	1.92	1	3251.36	0	1	1
23412	34.76	1	0	0	0	0	4340.6	2003-2004	1	42	71	0	0	1.18	0	868.119	0	0	1
23413	29.48	0	0	0	0	0	29328.7	2003-2004	2	30	78	2	1	1.29	2	5865.73	0	0	1
23415	33.11	1	0	0	0	0	104708	2003-2004	2	31	46	2	1	3.83	1	20941.7	0	2	2
23422	31.34	0	1	0	1	1	49508.1	2003-2004	2	35	64	2	0	4.56	2	9901.62	0	2	0
23426	37.34	0	0	0	0	0	2671.78	2003-2004	1	34	62	0	1	1.61	0	534.356	0	1	0
23432	31.14	1	0	0	0	0	3300.11	2003-2004	1	34	68	0	0	2.29	0	660.021	0	1	0
23435	37.21	1	0	1	1	1	42473.4	2003-2004	2	32	76	2	0	4.13	2	8494.68	0	2	1
23439	22.25	0	0	1	0	0	27276.8	2003-2004	1	43	69	1	1	0.53	0	5455.36	0	0	0
23446	32.65	0	0	0	0	1	31622.8	2003-2004	2	31	63	2	1	1.08	0	6324.56	0	0	0
23447	44.9	0	1	0	1	1	4727.69	2003-2004	1	34	60	0	0	2.02	2	945.537	0	1	0
23454	31.04	1	0	0	0	0	111416	2003-2004	1	34	45	2	0	5	1	22283.1	0	2	0
23464	39.73	0	0	0	0	1	123125	2003-2004	2	34	48	2	0	5	2	24625	0	2	0
23466	22.55	0	0	0	0	1	22205	2003-2004	1	31	48	0	0	0.2	0	4440.99	0	0	2
23467	33.09	0	0	0	0	1	22205	2003-2004	1	31	48	0	0	0.78	0	4440.99	0	0	0
23471	31.19	0	1	0	1	0	44265	2003-2004	1	39	61	1	0	5	2	8852.99	1	2	0
23472	32.75	0	0	0	0	1	23916.8	2003-2004	2	32	81	2	1	1.24	1	4783.36	0	0	0
23473	27.38	1	0	0	0	0	16256.8	2003-2004	2	36	71	2	1	0.64	1	3251.36	0	0	1
23478	37.3	0	0	0	1	0	42149.1	2003-2004	2	31	51	1	1	0.75	2	8429.82	0	0	0
23481	29.94	0	0	0	0	0	15208.5	2003-2004	1	42	49	0	0	2.79	0	3041.69	0	1	0
23487	31.99	1	0	0	0	0	36061.1	2003-2004	1	32	72	2	1	5	2	7212.22	0	2	1
23488	24.97	1	0	0	0	0	78706.1	2003-2004	2	40	40	2	0	5	2	15741.2	0	2	2
23491	21.45	1	0	0	0	0	2476.89	2003-2004	2	42	84	0	1	0.1	0	495.378	0	0	0
23498	24.49	0	0	0	0	0	4547.04	2003-2004	2	38	68	0	1	1.12	1	909.407	0	0	0
23499	27.2	0	0	0	1	1	38397.2	2003-2004	2	43	66	2	1	3.36	2	7679.43	0	1	1
23502	25.56	1	0	1	1	1	22106.9	2003-2004	1	34	42	0	2	0.67	2	4421.37	0	0	2
23505	28.64	0	0	0	0	1	51510.4	2003-2004	2	31	77	2	0	1.12	0	10302.1	0	0	0
23517	38.58	0	0	0	0	0	85780.7	2003-2004	1	32	57	2	2	2.23	2	17156.1	0	1	1
23519	32.34	1	0	0	0	0	47787.5	2003-2004	1	29	67	2	0	4.59	2	9557.5	0	2	1
23524	26.08	0	0	0	0	1	33963.6	2003-2004	2	39	76	2	1	0.98	1	6792.73	0	0	0
23529	36.63	0	0	0	0	0	13757.4	2003-2004	2	35	62	3	1	0.48	2	2751.48	0	0	0
23532	27.28	0	0	0	0	0	43971.1	2003-2004	2	30	67	2	0	5	2	8794.22	0	2	0
23549	25.24	1	0	0	0	0	11345	2003-2004	1	41	61	3	0	2.78	1	2269	0	1	1
23553	24.55	1	0	0	0	0	43476.1	2003-2004	2	34	44	2	0	0.89	0	8695.22	0	0	2
23557	27.1	0	0	0	0	0	67706.7	2003-2004	2	30	56	2	0	5	2	13541.3	0	2	1
23559	46.14	0	1	0	0	1	31566.9	2003-2004	1	32	63	2	0	3.56	1	6313.38	1	2	1
23561	27.58	1	0	0	0	0	22106.9	2003-2004	1	34	49	0	0	0.36	0	4421.37	0	0	1
23563	37.54	0	0	1	1	1	53613.8	2003-2004	1	29	40	2	0	0.67	2	10722.8	1	0	2
23569	20.41	0	0	0	0	0	90859	2003-2004	2	30	41	2	1	1.6	2	18171.8	0	1	1
23578	27.64	1	0	0	0	0	88115.8	2003-2004	1	35	40	2	0	5	2	17623.2	0	2	1
23579	23.7	1	0	0	0	0	41282.4	2003-2004	2	36	73	2	0	4	1	8256.49	0	2	1
23580	32.88	0	0	0	0	0	27525.8	2003-2004	2	33	43	3	0	3.45	2	5505.16	0	1	2
23585	31.4	0	0	0	0	1	18455.3	2003-2004	1	36	79	3	1	5	1	3691.06	0	2	0
23586	29.21	0	0	0	0	0	102300	2003-2004	2	35	41	2	0	3.63	2	20460.1	0	2	0
23588	37.86	0	0	0	0	0	3916	2003-2004	1	34	61	0	2	2.49	0	783.2	0	1	0
23591	51.54	0	1	1	1	1	90859	2003-2004	2	30	45	2	0	4.08	2	18171.8	1	2	2
23595	34.24	1	0	0	0	0	92889	2003-2004	2	35	44	2	2	4.83	2	18577.8	0	2	1
23602	31.15	0	0	0	1	1	47176.3	2003-2004	2	34	43	2	1	0.53	2	9435.27	1	0	2
23607	21.4	0	0	0	0	1	95626.1	2003-2004	1	33	43	2	0	5	2	19125.2	0	2	0
23608	20.89	0	0	0	0	0	38397.2	2003-2004	1	43	66	2	1	3.22	2	7679.43	0	1	1
23610	32.25	0	0	0	0	1	108341	2003-2004	1	29	40	2	1	3.14	2	21668.3	0	1	2
23618	40.99	1	0	0	0	0	23201.5	2003-2004	2	41	47	3	2	0.84	0	4640.31	0	0	0
23619	17.66	0	0	0	0	0	76232.6	2003-2004	2	35	52	2	0	5	2	15246.5	0	2	2
23637	23.09	0	0	0	0	0	108516	2003-2004	1	31	40	2	0	2.79	2	21703.2	0	1	0
23641	28.09	0	1	0	0	0	29974.8	2003-2004	2	37	50	3	1	2.23	1	5994.96	0	1	0
23642	31.64	1	0	0	0	0	32056.5	2003-2004	2	36	52	3	0	2.76	0	6411.31	0	1	2
23644	28.13	0	0	0	0	0	4727.69	2003-2004	2	38	60	0	0	1.65	2	945.537	0	1	0
23650	22.62	1	0	0	0	1	13783.3	2003-2004	2	37	73	2	1	1.72	1	2756.66	1	1	2
23653	27.11	0	0	1	1	1	45696	2003-2004	2	35	75	2	1	1.72	1	9139.2	0	1	0
23661	27.88	1	0	0	0	0	28463	2003-2004	2	30	79	2	0	1.6	1	5692.61	0	1	0
23666	33.23	0	0	0	0	0	19361.4	2003-2004	1	38	54	0	0	2.1	0	3872.28	0	1	0
23667	27.74	1	0	0	0	0	101451	2003-2004	2	37	47	2	0	5	2	20290.2	0	2	0
23675	36.37	0	0	0	0	1	12394.6	2003-2004	1	41	63	3	0	5	1	2478.93	0	2	0
23682	29.59	0	0	0	0	0	16214.3	2003-2004	1	33	80	2	1	1.29	1	3242.85	0	0	1
23683	35.94	1	0	0	1	1	38452.8	2003-2004	2	34	58	2	1	1.07	0	7690.56	1	0	0
23684	36.38	0	0	0	0	1	4289.96	2003-2004	1	34	83	0	0	0.99	0	857.991	0	0	1
23692	25.57	1	0	0	0	1	94185.7	2003-2004	1	40	42	2	1	4.45	1	18837.1	0	2	2
23694	28.09	1	0	0	0	1	25669.2	2003-2004	2	38	59	0	1	0.6	0	5133.85	0	0	1
23697	33.14	1	0	1	0	1	76890.2	2003-2004	2	29	71	1	0	3.2	1	15378	0	1	2
23698	30.96	1	1	0	0	1	76894.6	2003-2004	2	30	55	2	0	3.2	1	15378.9	0	1	1
23705	26.93	0	1	0	0	0	40585.3	2003-2004	1	33	70	2	0	1.76	1	8117.06	0	1	0
23715	31.82	1	0	0	0	0	12592.4	2003-2004	2	35	69	3	1	2.69	2	2518.47	0	1	0
23722	27.41	0	0	0	0	0	14593.3	2003-2004	1	37	63	3	1	0.89	0	2918.66	0	0	1
23730	27	1	0	0	0	1	50864.4	2003-2004	2	31	69	2	0	3.52	2	10172.9	0	2	1
23731	19.97	0	0	0	1	1	91750.8	2003-2004	2	34	53	2	1	1.29	0	18350.2	1	0	2
23744	21.02	1	0	0	1	0	10737.6	2003-2004	1	35	85	3	1	0.17	0	2147.53	0	0	0
23754	43.14	0	0	0	1	1	99870.6	2003-2004	2	32	58	2	1	0.85	1	19974.1	1	0	1
23760	23.01	1	0	0	0	0	42343.4	2003-2004	1	31	50	2	0	1.11	2	8468.67	0	0	1
23762	25.45	1	0	1	0	0	18075.4	2003-2004	2	39	84	2	0	4.8	2	3615.07	0	2	0
23763	25.29	1	0	0	0	1	27551.5	2003-2004	1	33	70	1	0	5	2	5510.29	0	2	1
23764	25.87	0	0	0	0	1	55807.6	2003-2004	2	31	62	2	0	5	2	11161.5	0	2	2
23772	20.35	0	0	0	0	1	83259.5	2003-2004	2	37	57	2	2	4.62	2	16651.9	0	2	0
23773	24.51	1	0	0	0	0	14817.2	2003-2004	1	42	41	0	0	2.09	0	2963.44	0	1	2
23791	28.01	0	0	0	0	0	51419.4	2003-2004	1	32	72	2	0	2.06	1	10283.9	0	1	0
23792	31.89	0	0	0	0	1	4441.78	2003-2004	1	38	76	0	1	1.34	0	888.357	0	1	0
23793	33.61	1	0	0	0	0	42473.4	2003-2004	2	32	75	2	0	3.71	2	8494.68	0	2	1
23795	36.11	1	0	0	0	1	45122.9	2003-2004	2	35	69	2	0	4	2	9024.59	0	2	0
23796	35.72	0	0	0	0	1	12864.4	2003-2004	1	30	68	3	1	2.89	0	2572.88	0	1	1
23798	24.98	0	0	0	0	0	24121.4	2003-2004	2	32	83	2	1	3.6	2	4824.28	0	2	1
23801	21.6	0	0	0	0	0	17761.9	2003-2004	1	34	41	0	2	2.18	1	3552.38	0	1	0
23802	37.11	1	0	0	0	0	28002.1	2003-2004	1	32	50	3	1	5	2	5600.42	0	2	2
23809	23.19	0	1	0	0	0	28164	2003-2004	1	36	55	3	1	5	2	5632.81	0	2	1
23814	36.84	1	0	0	1	0	95538.2	2003-2004	2	39	43	2	0	4.91	1	19107.6	0	2	0
23815	38.51	1	0	0	0	0	3831.9	2003-2004	1	34	65	0	0	0.95	0	766.379	0	0	1
23820	24.07	0	0	0	0	1	3281.55	2003-2004	2	42	74	0	2	0.38	0	656.31	0	0	0
23828	26.49	0	1	0	0	1	59865.2	2003-2004	2	32	70	2	0	1.23	2	11973	0	0	0
23834	24.06	0	0	0	0	1	27335	2003-2004	2	38	49	0	0	1.5	1	5467	0	1	2
23839	23.02	1	0	1	0	0	18611.9	2003-2004	1	29	85	2	1	5	2	3722.38	0	2	1
23848	23.9	1	0	0	0	0	86859.6	2003-2004	1	30	48	2	0	1.77	2	17371.9	0	1	2
23849	36.36	1	0	0	0	0	121692	2003-2004	2	32	41	2	0	2.12	2	24338.3	0	1	0
23850	28.15	0	0	0	0	0	26347.1	2003-2004	2	38	43	0	1	1.47	1	5269.41	0	1	0
23859	24.41	1	0	0	0	0	23269.9	2003-2004	1	30	47	3	0	1.64	1	4653.99	0	1	2
23869	30.83	1	0	0	0	0	133948	2003-2004	2	38	44	2	0	3.45	2	26789.6	0	1	1
23878	34.25	1	0	0	0	0	11345	2003-2004	1	41	60	3	0	3.53	2	2269	0	2	1
23879	35.66	0	0	0	0	1	52516.2	2003-2004	1	37	66	2	0	2.81	2	10503.2	0	1	1
23883	30.26	0	0	0	0	0	14544.3	2003-2004	1	43	60	3	1	1.28	0	2908.85	0	0	2
23886	28.63	1	0	0	0	1	86577.4	2003-2004	2	35	51	2	0	5	2	17315.5	0	2	1
23889	30.78	0	0	0	0	0	67706.7	2003-2004	2	30	52	2	0	3.12	0	13541.3	0	1	1
23900	29.35	1	0	0	0	1	114744	2003-2004	1	31	52	2	0	3.3	1	22948.9	0	1	1
23904	23.76	0	0	0	0	0	29974.8	2003-2004	2	37	51	3	0	5	2	5994.96	0	2	2
23908	31.15	0	0	1	1	1	67706.7	2003-2004	2	30	53	2	0	4.16	2	13541.3	1	2	2
23913	20.52	1	0	0	1	0	47874.9	2003-2004	1	31	40	2	0	1.25	1	9574.97	0	0	2
23914	29.06	0	0	0	0	0	21972.3	2003-2004	2	34	81	2	1	1.03	0	4394.46	0	0	2
23915	30.31	1	0	0	0	0	80928.9	2003-2004	1	33	51	2	0	5	1	16185.8	0	2	0
23917	27.12	1	1	0	0	0	27959.9	2003-2004	1	35	70	1	1	2.78	2	5591.97	0	1	2
23924	32.62	1	0	0	0	0	2170.3	2003-2004	1	42	71	0	0	1.98	0	434.06	0	1	2
23929	25.16	1	1	1	0	1	82128.6	2003-2004	1	35	58	2	0	5	2	16425.7	1	2	1
23932	30.45	1	0	0	0	0	53459.8	2003-2004	2	36	69	1	0	3.4	0	10692	0	1	0
23936	22.9	1	0	0	0	0	23261.7	2003-2004	1	33	44	3	0	3.26	2	4652.34	0	1	1
23941	34.13	0	0	0	0	0	29112.5	2003-2004	1	37	41	1	0	5	2	5822.5	0	2	1
23942	25.96	1	0	0	0	0	23023.5	2003-2004	2	32	85	2	0	3.36	1	4604.69	0	1	0
23951	32.4	1	0	0	0	0	18049.4	2003-2004	1	40	53	0	0	2.89	0	3609.88	0	1	2
23958	38.23	0	0	0	0	1	22902.9	2003-2004	1	42	61	3	1	0.78	1	4580.58	0	0	1
23959	31.52	0	0	0	1	1	28164	2003-2004	1	36	44	3	1	2.03	1	5632.81	0	1	2
23964	23.87	0	1	0	1	1	58358.5	2003-2004	2	32	45	2	0	0.39	2	11671.7	0	0	1
23966	24.3	0	0	0	0	1	16353	2003-2004	2	30	83	2	1	2.15	1	3270.59	0	1	0
23967	24.15	0	0	0	0	0	3065.39	2003-2004	1	39	65	0	1	4.01	2	613.078	0	2	0
23969	20.88	1	0	1	0	1	42473.4	2003-2004	2	32	75	2	0	3.71	2	8494.68	0	2	0
23973	24.33	1	0	0	0	0	42473.4	2003-2004	1	31	72	2	0	3.28	0	8494.68	0	1	1
23977	31.29	1	0	0	0	1	98374.1	2003-2004	1	29	43	2	0	3.26	1	19674.8	0	1	1
23978	28.14	0	0	0	0	1	4727.69	2003-2004	1	34	64	0	0	0.83	0	945.537	0	0	1
23979	25.08	0	0	1	1	1	99870.6	2003-2004	2	32	57	2	0	3.84	1	19974.1	0	2	1
23980	36.76	0	1	1	1	1	21972.3	2003-2004	1	42	81	2	1	1.76	2	4394.46	0	1	0
23985	29.46	0	1	0	0	0	23734.9	2003-2004	2	29	66	2	1	0.91	2	4746.99	0	0	0
23998	26.23	0	0	0	0	0	18669.2	2003-2004	1	40	85	2	1	2.48	1	3733.85	0	1	0
24002	35.1	1	0	0	0	1	33939.6	2003-2004	1	29	70	2	0	2.49	1	6787.93	0	1	2
24003	31.06	0	0	0	0	0	4547.04	2003-2004	2	38	68	0	1	1.12	0	909.407	0	0	0
24005	20.17	1	0	1	0	0	42343.4	2003-2004	1	31	59	2	1	1	2	8468.67	0	0	2
24010	33.23	1	0	0	0	0	40719.1	2003-2004	2	31	44	2	0	0.75	1	8143.82	0	0	1
24018	43.9	1	0	0	0	0	40076.4	2003-2004	2	30	66	2	0	5	2	8015.27	0	2	0
24020	33.45	1	0	0	0	0	104708	2003-2004	2	31	42	2	0	2.12	2	20941.7	0	1	0
24024	24.79	0	0	0	0	0	18412.2	2003-2004	2	35	82	2	2	1.29	0	3682.44	0	0	0
24027	32.45	0	0	0	0	0	17721.9	2003-2004	2	36	68	3	0	3.51	0	3544.38	0	2	0
24035	32.21	1	0	0	0	0	111416	2003-2004	1	34	46	2	0	4.35	2	22283.1	0	2	1
24042	26.74	1	0	0	0	0	85080.1	2003-2004	1	39	51	1	0	5	2	17016	0	2	0
24045	30.13	1	0	0	0	0	29956.4	2003-2004	1	33	72	2	0	2.29	2	5991.28	0	1	0
24046	36.53	1	0	0	0	0	45255.8	2003-2004	2	33	68	2	0	2.72	2	9051.16	0	1	1
24047	30.54	1	0	0	0	0	111527	2003-2004	2	36	54	2	0	5	2	22305.4	0	2	1
24053	28.53	1	0	0	0	0	23320.5	2003-2004	2	32	48	0	2	1.65	0	4664.1	0	1	1
24058	23.45	0	0	0	0	1	19334.1	2003-2004	1	29	85	2	1	1.78	0	3866.81	0	1	0
24059	27.1	1	0	0	0	0	11352.6	2003-2004	2	33	78	3	0	2.31	1	2270.52	0	1	0
24062	27.47	1	0	0	0	1	21151.6	2003-2004	2	34	80	2	1	2.58	0	4230.32	0	1	0
24064	25.8	0	1	0	0	0	16353	2003-2004	2	30	85	2	1	1.61	2	3270.59	0	1	0
24067	36.43	1	1	1	1	1	28375.9	2003-2004	2	30	54	2	0	0.51	0	5675.18	1	0	1
24068	32.3	0	0	0	0	0	4547.04	2003-2004	2	38	60	0	1	1.08	0	909.407	0	0	1
24075	23.42	1	0	0	0	0	10584.6	2003-2004	1	30	70	3	1	0.67	0	2116.91	0	0	2
24081	21.83	0	0	0	0	0	17217.1	2003-2004	1	30	85	2	2	2.48	0	3443.41	0	1	0
24084	21.87	0	0	0	0	0	122704	2003-2004	1	34	43	2	0	5	1	24540.8	0	2	1
24085	29.55	1	0	1	0	1	14890.8	2003-2004	2	40	82	2	0	4	2	2978.16	0	2	0
24086	29.96	0	0	0	0	1	134021	2003-2004	2	32	40	2	0	3.98	2	26804.3	0	2	1
24088	38.81	0	0	0	0	0	47375.1	2003-2004	2	33	71	1	0	1.12	0	9475.02	0	0	0
24090	17.54	1	0	1	1	1	41855.8	2003-2004	2	32	57	2	0	0	2	8371.16	1	0	2
24107	24.09	1	0	0	0	0	42343.4	2003-2004	1	37	50	2	0	1.89	2	8468.67	0	1	1
24114	29.92	0	0	0	0	0	20095.8	2003-2004	2	40	41	0	0	3.92	1	4019.16	0	2	0
24117	29.26	1	1	0	0	0	123109	2003-2004	1	31	49	2	0	2.61	2	24621.8	0	1	0
24119	26.28	1	0	0	0	0	24974.1	2003-2004	2	40	70	2	0	4.8	2	4994.82	0	2	0
24123	22.33	1	0	0	0	0	32966.3	2003-2004	1	38	78	2	0	5	2	6593.27	0	2	0
24125	25.72	1	0	0	0	1	16671.1	2003-2004	1	35	85	2	1	5	2	3334.22	0	2	0
24131	23.36	0	0	0	0	0	122704	2003-2004	1	34	43	2	0	5	2	24540.8	0	2	0
24132	27.49	0	1	0	1	1	35353.9	2003-2004	2	36	48	3	0	3.44	2	7070.79	0	1	2
24133	24.1	0	0	0	0	1	5179.16	2003-2004	1	34	75	0	0	1.09	0	1035.83	0	0	0
24137	27.08	1	0	0	0	0	11615.8	2003-2004	1	36	70	3	1	5	0	2323.17	0	2	1
24147	23.03	0	0	0	0	0	74108.8	2003-2004	1	34	51	2	2	4.45	1	14821.8	0	2	2
24157	32.5	0	0	0	0	0	27525.8	2003-2004	2	33	45	3	2	5	2	5505.16	0	2	1
24159	26.54	1	0	0	0	1	14868.9	2003-2004	2	29	84	2	0	3.76	2	2973.78	0	2	1
24162	29.94	1	0	1	0	1	104708	2003-2004	2	31	40	2	2	3.32	1	20941.7	0	1	2
24168	27.23	0	0	0	0	0	15507.9	2003-2004	2	31	66	3	1	1.07	0	3101.58	0	0	0
24169	31.08	0	0	0	0	0	41887.2	2003-2004	2	29	67	2	1	1.5	1	8377.44	0	1	1
24175	23.41	1	0	0	0	0	19441.7	2003-2004	2	37	55	0	0	5	2	3888.34	0	2	0
24178	19.22	0	0	1	1	1	43347.9	2003-2004	1	35	70	2	0	1.2	0	8669.57	1	0	2
24181	21.87	1	0	0	0	0	10198	2003-2004	1	41	85	3	0	4.04	2	2039.61	0	2	0
24183	22.22	1	0	0	0	0	119657	2003-2004	2	36	49	2	0	4.24	2	23931.4	0	2	1
24184	27.89	1	0	0	0	1	20963.4	2003-2004	1	42	63	3	0	5	2	4192.68	0	2	1
24190	21.11	0	0	0	0	0	47006.5	2003-2004	1	38	75	2	0	2.06	1	9401.31	0	1	0
24191	24.74	1	0	1	0	1	2251.57	2003-2004	2	40	66	0	0	2.75	0	450.315	0	1	2
24192	26.51	1	0	0	0	1	11477.3	2003-2004	1	40	71	3	0	2.15	2	2295.46	0	1	1
24194	38.59	0	0	0	0	1	42149.1	2003-2004	2	31	59	2	0	0.91	1	8429.82	0	0	0
24195	28.15	0	1	0	0	0	85153.4	2003-2004	1	42	46	2	0	4.18	1	17030.7	0	2	0
24199	31.02	0	0	0	0	1	5524.43	2003-2004	1	34	75	0	1	0.67	0	1104.89	0	0	2
24207	23.02	1	0	0	0	0	30449.6	2003-2004	1	31	60	2	1	1.34	2	6089.93	0	1	1
24208	27.67	0	0	0	0	0	19530.9	2003-2004	1	31	81	2	0	5	1	3906.18	0	2	0
24219	30.37	1	0	0	0	0	25669.2	2003-2004	2	38	58	0	1	0.16	0	5133.85	0	0	2
24221	23.23	0	1	1	1	1	54998.1	2003-2004	2	39	72	2	0	1.32	2	10999.6	1	1	1
24222	41.11	0	1	0	0	1	19499.7	2003-2004	1	38	43	0	1	5	2	3899.94	0	2	2
24223	21.64	0	0	0	0	0	15788.3	2003-2004	2	41	85	1	1	5	2	3157.66	0	2	0
24228	31.96	0	0	0	0	0	15947.8	2003-2004	2	40	49	0	0	0.82	0	3189.56	0	0	0
24230	29.41	0	0	0	0	1	18937.3	2003-2004	2	39	82	2	1	3.22	2	3787.47	0	1	0
24243	22.61	1	0	1	0	1	38870.8	2003-2004	2	34	52	1	0	1.56	2	7774.15	0	1	2
24245	30.26	0	0	0	0	0	28164	2003-2004	1	36	55	3	1	0.85	2	5632.81	1	0	0
24250	26.52	0	0	0	0	0	22915.5	2003-2004	2	30	61	1	0	1.36	0	4583.1	0	1	0
24254	33.4	1	0	0	0	0	30400.5	2003-2004	1	35	73	2	1	1.65	1	6080.09	0	1	0
24261	37.04	1	1	0	1	1	27557.4	2003-2004	1	39	60	2	0	1.34	2	5511.47	0	1	1
24262	22.32	0	0	0	0	1	59382.5	2003-2004	1	34	63	2	0	4.13	2	11876.5	0	2	0
24264	34.41	1	0	0	0	0	22420.2	2003-2004	1	41	54	3	0	2.56	1	4484.04	0	1	2
24271	25.13	0	0	0	0	1	3916	2003-2004	1	34	63	0	1	1.67	0	783.2	0	1	0
24272	28.7	0	0	0	0	0	4263.01	2003-2004	1	40	67	0	0	0	0	852.602	0	0	0
24274	29.64	0	0	0	0	0	25654.4	2003-2004	1	33	51	3	0	5	2	5130.88	0	2	1
24277	28	1	0	1	0	0	27651.9	2003-2004	2	34	62	2	0	4	0	5530.38	0	2	2
24279	28.03	0	0	0	0	1	134021	2003-2004	2	32	46	2	0	3.02	2	26804.3	0	1	0
24284	32.13	1	0	0	0	1	11971.5	2003-2004	1	35	74	2	0	0.83	2	2394.3	1	0	1
24290	23.53	0	0	0	0	0	19316	2003-2004	1	43	40	0	0	1.58	0	3863.19	0	1	0
24291	29.58	0	0	0	0	0	111730	2003-2004	2	37	49	1	0	1.92	1	22346	0	1	0
24295	33.57	1	0	0	0	1	3300.11	2003-2004	1	34	60	0	1	1.34	1	660.021	0	1	2
24299	35.49	1	0	0	0	0	25595	2003-2004	2	39	47	3	1	0.64	2	5119	0	0	2
24300	42.2	1	0	0	0	0	40719.1	2003-2004	1	33	49	2	0	4.59	2	8143.82	0	2	2
24301	26.57	1	0	0	0	0	86828.7	2003-2004	2	32	40	2	0	5	2	17365.7	0	2	0
24313	26.72	1	0	0	0	1	45122.9	2003-2004	2	35	66	2	0	4.56	1	9024.59	0	2	0
24316	34.3	0	0	0	0	0	17317.9	2003-2004	1	35	85	2	1	1.22	0	3463.59	0	0	0
24326	23.15	1	0	0	0	1	43476.1	2003-2004	2	34	43	2	0	0.64	1	8695.22	0	0	2
24329	26.45	1	0	1	0	0	95322.7	2003-2004	1	36	43	2	0	5	2	19064.5	0	2	0
24330	26.35	1	0	1	0	0	3238.03	2003-2004	1	34	72	0	0	1.82	0	647.605	0	1	2
24337	29.99	0	0	0	0	0	29974.8	2003-2004	2	37	46	3	0	1.83	0	5994.96	0	1	0
24340	29.3	1	0	0	1	0	80928.9	2003-2004	1	33	54	2	0	4.59	2	16185.8	0	2	2
24348	30.69	1	0	0	0	0	11962.4	2003-2004	2	42	65	3	0	1.06	2	2392.48	0	0	1
24353	34.64	1	0	0	0	1	7749.83	2003-2004	1	39	64	0	0	5	2	1549.97	0	2	1
24359	24.62	0	0	0	0	0	103729	2003-2004	1	40	45	2	0	5	2	20745.7	0	2	0
24362	28.34	0	0	0	0	0	29014.7	2003-2004	2	43	52	3	1	1.38	2	5802.94	0	1	2
24380	25.6	0	0	1	1	1	43347.9	2003-2004	1	35	77	2	0	2.48	2	8669.57	0	1	0
24381	30.98	0	0	0	0	0	14701.8	2003-2004	2	43	51	0	1	1.61	0	2940.36	0	1	2
24398	28.81	1	0	0	0	0	8285.99	2003-2004	2	35	84	2	0	1.12	1	1657.2	0	0	1
24400	29.55	0	0	0	1	1	33763.9	2003-2004	2	34	63	2	1	0.97	2	6752.78	0	0	1
24407	20.24	0	0	0	0	0	67706.7	2003-2004	2	30	53	2	0	5	2	13541.3	0	2	1
24409	27.72	0	1	0	0	1	14117.8	2003-2004	1	36	60	1	1	5	2	2823.57	0	2	1
24412	25.89	1	0	0	0	0	38233.3	2003-2004	2	40	66	2	0	2.8	2	7646.65	0	1	0
24416	32.85	1	0	0	0	0	82500.2	2003-2004	2	30	41	2	1	4.47	1	16500	0	2	2
24418	22.75	0	0	0	0	1	45816.3	2003-2004	2	39	47	2	1	0.75	1	9163.27	0	0	1
24420	25.77	1	1	0	1	1	16725.8	2003-2004	1	31	72	2	0	1.98	1	3345.15	0	1	1
24424	38.34	0	0	1	0	0	71284.4	2003-2004	1	30	58	2	0	3.48	0	14256.9	0	1	2
24427	21.78	1	0	0	0	0	18819	2003-2004	2	43	56	0	0	1.85	0	3763.8	0	1	0
24428	25.79	0	0	0	0	1	39743.9	2003-2004	2	34	76	2	1	0.75	0	7948.78	0	0	1
24438	29.73	1	0	0	0	0	84165.4	2003-2004	1	39	54	2	0	5	1	16833.1	1	2	1
24447	23.51	1	0	0	0	0	119657	2003-2004	2	36	41	2	0	5	2	23931.4	0	2	0
24458	24.51	1	0	0	0	0	80928.9	2003-2004	1	33	51	2	1	4.12	1	16185.8	0	2	2
24460	27.14	0	0	0	0	0	105218	2003-2004	2	39	46	2	0	5	1	21043.6	0	2	1
24462	32.72	0	0	0	0	0	24121.4	2003-2004	2	32	80	2	1	1.6	1	4824.28	0	1	0
24463	29.82	0	0	0	0	1	26034.7	2003-2004	1	35	59	3	1	1.39	0	5206.94	0	1	0
24469	21.76	0	0	0	0	1	50582.7	2003-2004	2	34	70	1	1	1.85	1	10116.5	1	1	1
24474	30.03	1	0	0	0	0	18819	2003-2004	1	43	44	0	0	1.12	2	3763.8	0	0	1
24475	22.68	1	0	0	0	0	16695	2003-2004	2	42	80	2	0	2.4	1	3338.99	0	1	2
24478	20.02	0	0	0	0	1	28053.2	2003-2004	2	35	60	2	1	1.61	2	5610.65	0	1	2
24486	46.51	1	0	0	0	1	76894.6	2003-2004	2	30	52	2	0	5	2	15378.9	1	2	0
24492	31.58	1	0	0	0	0	78590.4	2003-2004	2	29	44	2	1	5	2	15718.1	0	2	0
24494	23.62	1	0	0	1	0	23269.9	2003-2004	1	30	46	3	0	0.28	1	4653.99	1	0	2
24498	26.41	1	0	0	0	0	3300.11	2003-2004	2	38	61	0	0	1.61	0	660.021	0	1	2
24500	37.23	1	1	0	0	1	11184	2003-2004	2	30	66	3	1	2.16	1	2236.81	0	1	0
24502	25.68	1	0	0	0	0	104523	2003-2004	1	32	40	2	0	2.17	1	20904.6	0	1	1
24504	26.79	1	0	0	0	0	7311.64	2003-2004	1	33	72	0	0	1.39	0	1462.33	0	1	1
24507	23.27	0	0	0	0	0	78406.8	2003-2004	2	39	51	1	0	3.27	2	15681.4	0	1	0
24508	27.51	0	0	0	0	0	72315.3	2003-2004	1	35	53	1	0	4.91	2	14463.1	0	2	0
24509	24.05	1	0	0	0	0	113423	2003-2004	2	32	56	2	0	4	1	22684.6	0	2	2
24511	20.01	0	0	0	0	0	102300	2003-2004	2	35	49	1	0	5	2	20460.1	0	2	2
24513	24.45	0	1	1	1	0	20164.8	2003-2004	2	34	54	0	1	1.07	2	4032.95	1	0	2
24515	31.89	0	0	0	1	0	24915.7	2003-2004	1	33	69	2	0	1.2	2	4983.15	1	0	0
24517	36.31	1	0	0	0	0	43476.1	2003-2004	2	34	45	2	0	0.86	1	8695.22	0	0	2
24525	24.01	0	0	0	0	0	115113	2003-2004	1	32	46	2	1	3.93	0	23022.7	0	2	0
24529	18.77	0	0	0	0	0	30882.4	2003-2004	1	32	50	3	1	1.11	1	6176.49	0	0	0
24539	22.89	1	1	0	0	0	17305	2003-2004	1	39	51	0	2	0.78	0	3460.99	0	0	2
24542	25.8	1	0	0	0	0	23201.5	2003-2004	2	41	43	3	0	3.63	2	4640.31	0	2	0
24545	44.19	0	0	0	0	0	42149.1	2003-2004	2	31	56	2	0	0.09	1	8429.82	0	0	0
24551	27.84	1	1	0	0	0	18049.4	2003-2004	1	40	41	0	0	2.05	0	3609.88	0	1	1
24560	25.03	1	0	0	0	0	36014.4	2003-2004	2	31	58	2	0	0.91	1	7202.88	0	0	1
24562	35.82	0	0	0	0	1	43971.1	2003-2004	2	30	62	2	0	5	2	8794.22	0	2	0
24571	28.77	0	0	0	0	1	22902.9	2003-2004	1	42	67	3	1	0.89	1	4580.58	0	0	0
24573	33.28	0	0	0	0	0	85780.7	2003-2004	1	32	56	2	0	5	1	17156.1	0	2	1
24574	40.58	0	0	0	0	1	99870.6	2003-2004	2	32	52	2	0	5	2	19974.1	0	2	0
24575	22.31	0	0	0	0	0	59586.2	2003-2004	2	34	64	2	0	4	1	11917.2	0	2	1
24583	26.03	0	0	0	0	1	82419.7	2003-2004	1	42	63	2	1	2.34	1	16483.9	1	1	2
24586	45.98	1	1	1	1	0	29787.5	2003-2004	2	41	54	2	0	2.08	2	5957.5	0	1	2
24588	22.58	1	0	0	0	1	13365.2	2003-2004	1	29	78	2	0	2.06	2	2673.05	0	1	1
24589	30.89	1	0	0	0	1	2524.38	2003-2004	2	42	60	0	0	0.7	0	504.875	0	0	1
24599	25.35	1	0	0	0	0	18611.9	2003-2004	1	29	84	2	0	2.97	2	3722.38	0	1	1
24604	25.12	0	0	0	0	0	49556.2	2003-2004	1	31	55	2	1	5	2	9911.23	0	2	0
24605	51.67	0	0	0	0	0	35353.9	2003-2004	2	36	40	3	1	1.04	2	7070.79	0	0	0
24608	27.99	1	0	0	0	0	2209.22	2003-2004	2	40	80	0	1	1.07	0	441.844	0	0	0
24609	26.13	1	0	0	0	0	82500.2	2003-2004	2	30	46	2	0	3.45	1	16500	0	1	1
24611	24.7	0	0	0	0	0	23916.8	2003-2004	2	32	81	2	1	0.75	1	4783.36	0	0	1
24616	28.86	1	0	0	0	0	16910.4	2003-2004	2	42	49	0	0	4.99	2	3382.07	0	2	1
24617	24.65	0	0	0	0	0	63775.1	2003-2004	2	36	61	2	1	2.69	1	12755	0	1	0
24620	25.62	1	0	0	0	0	76894.6	2003-2004	2	30	54	2	0	4.79	2	15378.9	0	2	0
24622	27	1	0	0	0	1	4346.33	2003-2004	1	34	66	0	0	4.54	0	869.266	0	2	0
24632	32.07	1	0	0	0	0	94185.7	2003-2004	1	40	40	2	0	5	2	18837.1	0	2	0
24642	24.84	0	0	0	1	0	20755	2003-2004	2	31	85	2	1	1.18	1	4151	0	0	0
24643	29.11	0	0	0	0	0	3260.76	2003-2004	1	43	65	0	1	2.23	0	652.151	0	1	0
24644	26.03	1	0	0	0	0	11208.6	2003-2004	2	30	78	2	0	1.2	0	2241.72	0	0	1
24647	28.03	0	1	0	0	1	46964.1	2003-2004	1	35	61	2	0	4.21	2	9392.82	0	2	1
24648	26.87	1	0	0	0	1	22420.2	2003-2004	1	41	53	3	0	0.67	1	4484.04	0	0	2
24653	27.44	1	0	0	0	0	28684.3	2003-2004	2	30	54	1	0	1.36	1	5736.86	0	1	0
24656	23.21	1	0	0	0	1	23606.5	2003-2004	1	35	57	3	0	1.61	2	4721.3	0	1	0
24660	36.14	0	0	0	0	1	22844.8	2003-2004	1	42	44	3	2	1.86	1	4568.96	0	1	2
24662	32.36	0	0	0	0	1	54071.6	2003-2004	2	37	63	2	0	3.16	0	10814.3	0	1	0
24669	42.38	1	1	0	1	0	82500.2	2003-2004	2	30	42	2	0	5	2	16500	0	2	0
24671	26.68	0	0	0	0	0	17483.1	2003-2004	1	39	72	3	2	1.54	2	3496.62	0	1	0
24687	29.54	1	0	0	0	0	59114.5	2003-2004	2	32	61	2	0	5	2	11822.9	0	2	2
24688	27.87	1	1	0	1	0	82500.2	2003-2004	2	30	40	2	0	3.63	2	16500	0	2	1
24693	27.71	1	0	0	0	0	26397.3	2003-2004	1	37	43	3	0	5	2	5279.45	0	2	0
24702	22.51	0	0	1	1	1	51510.4	2003-2004	2	31	71	2	0	1.92	1	10302.1	1	1	1
24703	36.47	1	0	0	0	0	12953.5	2003-2004	1	38	60	3	0	2.48	2	2590.7	0	1	0
24705	26.41	1	1	0	0	0	11319.3	2003-2004	2	35	85	3	1	1.93	1	2263.86	0	1	0
24707	24.86	1	0	0	0	0	23291.7	2003-2004	1	31	82	2	0	4.13	2	4658.33	0	2	1
24708	29.94	1	0	0	0	0	3759.81	2003-2004	2	38	70	0	0	0.88	0	751.962	0	0	1
24710	28.77	1	0	0	0	0	40076.4	2003-2004	2	30	66	2	0	1.92	1	8015.27	1	1	1
24717	26.46	0	1	0	0	1	14117.8	2003-2004	1	36	66	3	2	2.27	1	2823.57	0	1	0
24721	26.75	0	0	0	0	1	80864.4	2003-2004	1	37	58	2	0	5	1	16172.9	0	2	0
24723	25.2	1	0	0	0	1	4264.57	2003-2004	2	40	78	0	0	0.66	0	852.914	0	0	1
24730	29.91	1	0	0	0	0	98374.1	2003-2004	1	29	45	2	0	5	0	19674.8	0	2	1
24731	27.48	0	0	0	0	0	28227.7	2003-2004	2	39	56	3	0	5	2	5645.55	0	2	1
24733	30.27	0	0	1	0	1	53613.8	2003-2004	2	34	48	1	0	0.83	1	10722.8	0	0	2
24742	31.32	0	0	0	0	1	30652.1	2003-2004	1	42	83	2	1	1.77	0	6130.42	0	1	0
24745	18.76	0	0	0	0	0	29974.8	2003-2004	2	37	55	3	0	5	2	5994.96	0	2	0
24746	23.09	1	0	0	0	0	92889	2003-2004	2	35	47	2	0	3.63	1	18577.8	0	2	0
24748	26.16	0	0	1	0	1	16214.3	2003-2004	2	30	80	2	1	0.84	1	3242.85	0	0	0
24751	25.66	0	1	1	1	1	49908.1	2003-2004	2	37	76	2	2	1.5	2	9981.63	0	1	0
24752	29.51	0	0	0	0	1	85932.6	2003-2004	2	31	54	2	0	4.47	1	17186.5	0	2	2
24755	26.92	0	0	0	0	1	48472.4	2003-2004	1	37	79	2	1	2.23	1	9694.49	0	1	1
24757	31.02	0	0	0	0	0	17217.1	2003-2004	1	30	82	2	1	3.71	0	3443.41	0	2	1
24759	32.21	0	0	0	1	0	52431.6	2003-2004	1	29	68	2	0	1.64	2	10486.3	1	1	2
24763	22.14	0	0	1	1	1	80734.2	2003-2004	1	29	52	2	0	4.42	1	16146.8	1	2	1
24768	27.52	1	0	0	1	0	3012.57	2003-2004	2	40	70	0	0	2.4	0	602.514	0	1	2
24773	22.11	0	0	0	0	0	55708.9	2003-2004	1	32	61	2	1	2.23	1	11141.8	0	1	0
24776	44.68	0	0	0	0	0	40585.3	2003-2004	2	30	73	2	1	2.58	2	8117.06	0	1	0
24784	33.86	0	1	0	1	1	50928	2003-2004	1	38	69	2	0	3.71	0	10185.6	1	2	1
24785	28.12	1	0	1	0	0	28463	2003-2004	2	30	78	2	0	2.4	1	5692.61	0	1	1
24787	39.31	0	0	0	1	1	15025.5	2003-2004	2	37	65	3	1	4.8	0	3005.1	0	2	1
24788	27.42	0	1	0	0	0	64498	2003-2004	2	29	53	1	0	5	2	12899.6	0	2	0
24791	23.91	1	0	0	0	0	3300.11	2003-2004	1	34	68	0	1	3.28	0	660.021	0	1	1
24795	22.57	0	0	0	0	1	17466.1	2003-2004	1	35	80	2	1	1.56	1	3493.22	0	1	1
24811	49.53	0	1	0	1	1	15507.9	2003-2004	2	31	61	3	1	0.74	0	3101.58	0	0	2
24812	36.23	0	0	0	0	1	21645	2003-2004	2	34	77	3	1	0.84	0	4329.01	0	0	1
24816	23.15	0	0	0	0	0	4727.69	2003-2004	2	38	67	0	0	2.03	1	945.537	1	1	0
24818	28.24	1	0	0	0	0	25537.2	2003-2004	1	36	42	3	0	0.57	0	5107.45	0	0	2
24823	21.31	1	0	0	0	0	23291.7	2003-2004	1	31	85	2	0	4.13	1	4658.33	0	2	0
24824	29.13	1	0	0	0	1	92889	2003-2004	2	35	47	2	0	3.25	1	18577.8	0	1	2
24835	29.75	1	0	0	0	0	78706.1	2003-2004	2	40	43	2	0	4	1	15741.2	0	2	1
24837	21.45	1	0	0	0	0	12620	2003-2004	2	35	78	2	0	2	2	2524	0	1	1
24839	29.96	1	0	0	0	0	16221.2	2003-2004	2	36	61	3	0	5	0	3244.23	0	2	1
24844	23.37	0	0	0	0	0	49508.1	2003-2004	2	35	62	2	1	3.87	2	9901.62	0	2	0
24848	42.44	0	1	1	1	1	14117.8	2003-2004	1	36	69	3	1	0.8	0	2823.57	1	0	1
24854	31.62	0	0	0	0	0	17060	2003-2004	1	35	85	3	1	2.19	0	3412	0	1	0
24860	27.48	1	0	1	0	1	20699.2	2003-2004	1	41	66	2	0	2.64	2	4139.84	1	1	1
24862	24.38	0	0	1	0	1	29328.7	2003-2004	2	30	79	2	1	0.85	1	5865.73	0	0	2
24867	21.13	0	0	0	0	0	80864.4	2003-2004	1	37	51	2	0	5	2	16172.9	0	2	1
24871	28.43	0	0	0	0	0	13757.4	2003-2004	2	35	69	3	0	1.47	0	2751.48	0	1	0
24876	34.38	1	0	0	0	0	21351.3	2003-2004	1	34	58	0	0	0.99	0	4270.25	0	0	1
24878	25.67	0	1	0	0	0	42256.8	2003-2004	1	35	41	1	1	1.45	2	8451.37	1	1	2
24879	38.17	1	0	0	0	0	10198	2003-2004	1	41	76	3	0	2.18	2	2039.61	0	1	0
24886	30.7	1	0	0	0	1	4346.33	2003-2004	1	34	68	0	0	1.57	0	869.266	0	1	0
24888	25.41	0	0	0	1	1	49556.2	2003-2004	1	31	51	2	1	1.31	1	9911.23	0	1	2
24892	28.7	1	0	0	0	0	3759.81	2003-2004	2	38	70	0	0	1.84	0	751.962	0	1	1
24897	26.5	0	0	0	1	0	24726.4	2003-2004	1	41	42	3	0	1.49	2	4945.28	0	1	1
24899	22.68	0	0	0	0	0	48128.8	2003-2004	1	39	60	2	0	4.13	2	9625.76	0	2	1
24900	27.43	0	0	0	0	0	20807	2003-2004	1	34	58	0	0	4.95	0	4161.4	0	2	1
24902	24.04	0	0	0	0	0	49653.9	2003-2004	2	33	68	2	0	4.32	2	9930.77	0	2	0
24903	29.56	0	0	0	0	0	27525.8	2003-2004	2	33	40	3	0	5	2	5505.16	0	2	0
24905	26.23	1	0	0	0	0	3759.81	2003-2004	2	38	70	0	0	2.62	1	751.962	0	1	1
24906	23.61	0	0	0	0	0	27141.2	2003-2004	2	38	51	0	0	5	1	5428.23	0	2	0
24911	26.45	1	0	0	0	0	32141.6	2003-2004	2	33	74	2	0	1.79	1	6428.31	0	1	1
24917	30.14	0	0	0	1	0	18669.2	2003-2004	1	40	83	2	1	5	2	3733.85	0	2	0
24928	29.1	1	0	0	0	0	18311.4	2003-2004	1	38	44	0	0	0.57	0	3662.28	0	0	1
24932	23.56	0	0	0	0	0	18466.4	2003-2004	2	33	85	2	1	0.95	0	3693.28	0	0	0
24935	28.99	1	0	0	0	1	50774.5	2003-2004	1	32	67	2	0	4.54	2	10154.9	0	2	0
24937	27.75	1	0	0	0	0	11352.6	2003-2004	2	33	79	3	0	4.47	2	2270.52	0	2	1
24944	26.02	1	0	1	0	0	16427.6	2003-2004	1	33	84	2	0	2.97	2	3285.51	0	1	1
24953	40.1	1	0	0	0	1	17305	2003-2004	1	39	47	0	0	2.32	2	3460.99	0	1	1
24955	28.03	0	0	0	0	1	95660.1	2003-2004	1	30	42	2	0	5	2	19132	0	2	0
24956	27.83	1	0	0	0	0	3759.81	2003-2004	2	38	75	0	0	3.86	0	751.962	0	2	0
24964	29.83	0	0	0	0	1	6130.78	2003-2004	1	39	69	0	1	4.45	1	1226.16	0	2	1
24966	32.51	0	1	1	1	1	44545.9	2003-2004	2	35	47	2	1	0.67	1	8909.18	0	0	2
24968	25.98	1	0	0	0	0	22102.1	2003-2004	2	30	56	3	0	2.65	2	4420.41	0	1	0
24971	26.21	0	0	0	0	1	19499.5	2003-2004	1	29	81	2	1	2.64	0	3899.89	0	1	0
24975	26.38	1	0	1	0	0	3238.03	2003-2004	1	34	85	0	0	0.91	0	647.605	0	0	2
24977	19.14	0	0	0	0	0	95626.1	2003-2004	2	32	40	2	0	5	2	19125.2	0	2	0
24989	21.23	0	1	1	0	0	12859.8	2003-2004	1	33	61	1	0	5	2	2571.97	0	2	1
24991	25.85	0	0	0	0	0	71259	2003-2004	1	33	54	2	0	5	2	14251.8	0	2	0
24996	27.84	0	0	0	0	0	4981.25	2003-2004	2	38	70	0	1	3.44	0	996.251	0	1	0
24999	31.05	1	0	0	0	1	123109	2003-2004	1	31	42	2	0	5	2	24621.8	0	2	1
25001	34.12	1	0	0	0	1	78590.4	2003-2004	2	29	45	2	0	5	2	15718.1	0	2	0
25004	32.98	1	0	0	0	0	21351.3	2003-2004	1	34	51	0	0	4.13	0	4270.25	0	2	2
25006	33.64	0	0	0	0	1	4727.69	2003-2004	1	34	67	0	0	4.24	0	945.537	0	2	0
25007	20.96	0	0	0	0	1	54071.6	2003-2004	2	37	63	2	1	2.8	1	10814.3	0	1	0
25011	26.89	1	0	1	0	1	120958	2003-2004	2	36	46	1	2	3.4	2	24191.5	0	1	0
25013	25.08	0	0	0	0	0	47176.3	2003-2004	1	29	42	2	1	1.11	1	9435.27	0	0	2
25023	27.65	1	0	0	0	0	119657	2003-2004	2	36	46	2	0	5	2	23931.4	0	2	0
25029	22.35	0	0	0	0	0	97043.6	2003-2004	1	35	40	1	0	1.41	2	19408.7	0	1	2
25032	22.02	0	0	0	0	0	44604	2003-2004	1	41	60	2	1	5	2	8920.81	1	2	1
25039	24.52	0	0	0	0	1	46999.3	2003-2004	2	39	77	2	0	4	2	9399.85	0	2	0
25042	28.56	0	1	0	1	0	35353.9	2003-2004	2	36	49	3	1	1.29	0	7070.79	1	0	0
25043	28.99	0	0	0	0	0	20272.4	2003-2004	2	31	85	3	0	1.44	0	4054.49	0	1	1
25045	30.3	0	1	0	0	1	108516	2003-2004	1	37	40	2	0	3.96	2	21703.2	0	2	0
25052	38.71	0	0	0	0	1	29014.7	2003-2004	1	43	58	3	1	1.84	0	5802.94	0	1	1
25054	43.74	0	0	0	0	0	5683.79	2003-2004	2	38	64	0	1	0.43	0	1136.76	0	0	0
25064	29.28	1	0	0	0	0	47864.6	2003-2004	1	37	66	2	1	4.13	2	9572.91	0	2	1
25067	21.59	1	0	0	0	1	16910.4	2003-2004	2	42	59	0	0	2.4	0	3382.07	0	1	2
25068	24.93	0	0	0	0	0	4727.69	2003-2004	1	34	69	0	0	1.19	0	945.537	0	0	2
25071	21.86	1	0	0	0	1	28872.8	2003-2004	1	41	79	2	0	2.79	1	5774.55	0	1	1
25074	27.99	0	0	0	0	1	12394.6	2003-2004	1	41	62	3	1	0.96	0	2478.93	0	0	1
25076	31.43	0	0	0	0	0	85932.6	2003-2004	2	31	51	2	0	3.98	2	17186.5	0	2	0
25081	34.69	1	0	0	1	1	38233.3	2003-2004	2	40	65	2	1	1.34	2	7646.65	0	1	1
25084	31.45	1	0	0	0	1	17305	2003-2004	1	39	53	0	1	5	2	3460.99	0	2	2
25088	32.74	1	0	0	0	0	11003.9	2003-2004	1	39	79	3	0	2.28	0	2200.79	0	1	0
25095	24.2	1	0	0	1	1	3759.81	2003-2004	2	38	80	0	0	4	0	751.962	1	2	1
25096	32.18	0	1	0	1	1	65614.9	2003-2004	1	31	65	2	0	3.28	2	13123	0	1	2
25099	36.72	1	1	0	0	1	2694.41	2003-2004	1	40	64	0	0	0.83	0	538.881	0	0	0
25102	23.54	0	0	0	0	0	16063.9	2003-2004	1	35	84	1	0	5	1	3212.78	1	2	0
25106	37.32	0	0	0	0	0	25654.4	2003-2004	1	33	47	3	1	2.32	0	5130.88	0	1	1
25107	33.62	0	0	0	0	1	21949.3	2003-2004	2	32	48	0	0	3.98	2	4389.86	0	2	0
25119	21.25	1	0	1	0	1	40719.1	2003-2004	2	31	40	2	1	0.64	1	8143.82	0	0	2
25123	24.33	0	0	0	0	1	33763.9	2003-2004	2	34	65	2	1	1.6	0	6752.78	0	1	1
25131	29.05	1	0	0	0	0	12007	2003-2004	1	37	73	3	0	1.44	1	2401.41	0	1	0
25135	33.34	1	0	0	0	0	3831.9	2003-2004	2	38	68	0	2	0.68	0	766.379	0	0	0
25141	32.58	1	0	1	1	1	50864.4	2003-2004	2	31	64	2	0	3.32	2	10172.9	0	1	1
25148	27.44	1	0	0	0	0	12979.9	2003-2004	2	39	75	2	0	2.4	1	2595.99	0	1	1
25149	36.7	0	0	0	0	1	29112.5	2003-2004	1	37	42	3	0	1.86	1	5822.5	0	1	0
25154	32.27	1	0	0	0	1	58126.2	2003-2004	2	36	64	2	0	3.2	0	11625.2	0	1	2
25158	31.33	0	0	0	0	1	13050.5	2003-2004	1	35	61	3	0	5	1	2610.09	0	2	0
25161	30.97	0	0	0	0	1	29709.8	2003-2004	1	29	68	2	0	1.02	0	5941.96	1	0	0
25167	26.07	1	0	0	0	0	38570.9	2003-2004	1	29	75	2	0	5	2	7714.18	1	2	1
25169	42.52	1	0	0	0	1	81837.6	2003-2004	1	30	53	1	0	5	1	16367.5	0	2	2
25175	26.33	0	0	1	0	0	17984.1	2003-2004	2	35	70	3	1	1.46	0	3596.82	0	1	1
25176	28.08	1	0	0	0	0	82128.6	2003-2004	1	35	56	2	0	5	2	16425.7	0	2	1
25180	28.16	0	0	0	0	0	4289.96	2003-2004	1	34	79	0	1	2.97	0	857.991	0	1	0
25192	24.12	0	0	0	0	0	46999.3	2003-2004	2	39	73	2	0	5	1	9399.85	0	2	0
25195	39.16	0	1	1	0	0	17078.3	2003-2004	1	41	50	0	0	5	2	3415.66	1	2	1
25197	19.94	0	0	0	0	0	23916.8	2003-2004	2	32	85	2	1	0.88	1	4783.36	0	0	0
25212	18.76	1	0	0	0	1	29864.7	2003-2004	2	30	50	2	2	1.22	2	5972.94	0	0	0
25217	25.64	1	0	0	0	1	36061.1	2003-2004	1	32	74	2	0	2.06	2	7212.22	1	1	1
25223	28.68	0	0	0	0	0	3916	2003-2004	1	34	65	0	0	0.66	0	783.2	0	0	0
25231	36.24	1	0	0	0	0	10565.5	2003-2004	1	31	69	0	0	2.64	2	2113.1	0	1	1
25234	30.83	1	0	1	0	1	36125	2003-2004	2	33	78	2	0	1.12	0	7224.99	0	0	0
25239	23.7	1	0	0	0	0	121692	2003-2004	2	32	46	2	0	1.76	1	24338.3	0	1	0
25241	23.04	1	0	0	0	1	28684.3	2003-2004	2	43	54	1	1	1	0	5736.86	0	0	2
25246	29.68	0	0	0	0	0	80734.2	2003-2004	1	29	55	2	0	4.59	2	16146.8	0	2	0
25247	32.31	1	0	0	1	1	23592.2	2003-2004	1	31	51	0	1	0.06	0	4718.43	0	0	2
25250	26.43	1	0	0	0	0	3300.11	2003-2004	1	34	67	0	0	2.09	0	660.021	0	1	1
25254	32.25	1	0	0	0	0	32056.5	2003-2004	2	36	42	3	0	4.09	2	6411.31	0	2	1
25269	33.88	0	0	0	0	1	71259	2003-2004	1	33	56	2	0	5	2	14251.8	0	2	1
25288	22.4	1	0	1	0	0	15189	2003-2004	1	42	76	2	0	1.12	0	3037.8	1	0	0
25290	16.78	1	0	1	0	0	18075.4	2003-2004	2	39	82	2	0	2.32	0	3615.07	1	1	1
25298	49.76	0	0	0	1	1	25663.5	2003-2004	1	30	48	3	2	2.89	2	5132.71	1	1	2
25299	24.31	0	0	0	0	0	23769.9	2003-2004	2	40	64	2	1	1.24	0	4753.98	0	0	2
25305	26.97	1	1	0	0	1	16037.6	2003-2004	1	41	56	0	0	0.16	0	3207.52	0	0	0
25311	29.41	1	0	0	0	0	33778.1	2003-2004	1	30	49	2	0	0.95	1	6755.61	0	0	2
25316	32.67	1	0	0	1	1	42194	2003-2004	1	30	65	2	0	0.83	2	8438.8	1	0	1
25325	23.76	0	0	0	1	1	76073.4	2003-2004	1	42	77	2	1	1.94	0	15214.7	1	1	1
25330	18.81	0	0	0	0	1	65614.9	2003-2004	1	31	68	2	1	1.34	2	13123	0	1	2
25348	26.22	1	0	0	0	0	3238.03	2003-2004	1	34	75	0	0	1.9	0	647.605	0	1	1
25349	21.18	0	1	0	0	0	4289.96	2003-2004	1	34	83	0	0	1.45	0	857.991	0	1	0
25350	23.98	0	0	0	0	0	39743.9	2003-2004	2	34	73	2	1	1.61	0	7948.78	0	1	0
25354	28.04	1	0	0	0	1	19194.1	2003-2004	2	37	80	2	0	3.6	2	3838.82	0	2	1
25360	28.46	1	0	0	0	0	59803.1	2003-2004	1	31	61	2	0	5	2	11960.6	0	2	0
25365	29.07	0	0	0	0	1	85932.6	2003-2004	2	31	56	2	0	4	2	17186.5	0	2	0
25371	26.17	1	0	0	0	0	14817.2	2003-2004	1	42	59	0	0	4.89	1	2963.44	0	2	0
25374	27.14	1	0	0	0	0	25537.2	2003-2004	1	36	41	3	2	3.71	0	5107.45	0	2	0
25376	26.1	1	0	0	0	0	14868.9	2003-2004	2	29	81	2	0	2.4	0	2973.78	0	1	0
25384	27.33	0	0	0	0	1	27525.8	2003-2004	2	33	52	3	0	0.15	2	5505.16	0	0	0
25386	28.58	0	1	1	1	1	17211	2003-2004	1	33	85	2	1	4.37	1	3442.19	0	2	1
25387	24.57	0	0	0	1	0	111730	2003-2004	2	37	41	2	1	2.15	2	22346	0	1	2
25399	23.99	1	0	0	0	1	46305.2	2003-2004	1	36	60	2	0	5	2	9261.03	0	2	1
25401	31.88	1	0	0	0	1	59803.1	2003-2004	1	31	68	2	0	1.98	0	11960.6	0	1	1
25405	26.72	1	1	0	0	1	3759.81	2003-2004	2	38	73	0	2	0.45	0	751.962	1	0	2
25410	34.08	0	0	0	0	1	14117.8	2003-2004	1	36	64	3	1	1.51	2	2823.57	0	1	1
25413	35.25	1	0	0	0	0	15390.7	2003-2004	2	40	55	0	0	4.77	2	3078.15	0	2	1
25416	32.5	1	0	0	0	0	98532.8	2003-2004	1	37	42	2	0	2.79	2	19706.6	0	1	0
25425	26.79	0	0	0	0	1	108516	2003-2004	1	37	44	2	0	4.13	1	21703.2	1	2	0
25427	31.16	1	1	0	0	0	42179	2003-2004	1	33	67	2	0	2.62	2	8435.8	1	1	1
25431	33.03	1	0	0	0	0	86577.4	2003-2004	2	35	51	2	0	5	2	17315.5	0	2	0
25440	28.31	1	0	0	0	0	3300.11	2003-2004	1	34	64	0	0	1.51	1	660.021	0	1	2
25444	44.16	0	0	1	1	1	26072	2003-2004	2	42	43	3	2	1.44	1	5214.4	0	1	2
25448	29.78	1	0	0	0	1	30449.6	2003-2004	1	31	66	2	0	1.82	2	6089.93	0	1	0
25451	24.87	1	0	0	0	0	111527	2003-2004	2	36	58	2	0	0.96	2	22305.4	0	0	0
25452	29.92	0	0	0	0	0	43971.1	2003-2004	2	30	65	2	1	3.22	1	8794.22	0	1	1
25455	38.78	1	0	0	1	1	120958	2003-2004	2	36	42	1	2	3.4	2	24191.5	0	1	0
25456	21.65	0	1	0	1	0	71259	2003-2004	1	33	54	2	0	5	2	14251.8	0	2	0
25457	35.78	0	0	0	0	1	30882.4	2003-2004	1	37	56	3	0	3.54	1	6176.49	0	2	0
25458	21.54	1	0	1	0	1	18049.4	2003-2004	1	40	53	0	0	0.83	2	3609.88	0	0	1
25461	33.09	0	0	0	0	0	25663.5	2003-2004	1	30	46	3	2	1.67	2	5132.71	0	1	1
25464	32.58	1	0	0	0	0	4346.33	2003-2004	1	34	68	0	0	2.76	2	869.266	0	1	0
25467	34.7	1	0	0	0	0	36014.4	2003-2004	2	31	53	2	0	1.18	0	7202.88	0	0	1
25469	31.78	0	1	0	0	1	18455.3	2003-2004	1	36	79	3	1	5	2	3691.06	0	2	1
25475	27.12	0	0	0	0	1	3502.58	2003-2004	1	40	73	0	1	5	0	700.516	0	2	0
25478	32.36	0	0	0	0	0	30937.1	2003-2004	2	31	46	3	0	2.29	2	6187.42	0	1	0
25482	23.33	1	0	0	0	0	4264.57	2003-2004	1	34	78	0	0	0.83	0	852.914	0	0	0
25484	37.66	1	1	0	0	1	104202	2003-2004	2	34	52	2	0	2.24	2	20840.3	0	1	1
25485	37.51	0	0	1	0	0	49556.2	2003-2004	1	31	59	2	1	0.37	0	9911.23	1	0	0
25487	24.95	0	0	0	0	1	33763.9	2003-2004	2	34	69	2	1	1.1	1	6752.78	0	0	0
25489	29.22	0	0	1	0	1	3281.55	2003-2004	2	42	74	0	0	0.38	0	656.31	0	0	0
25492	28.77	1	0	0	0	0	35001.3	2003-2004	2	37	76	2	0	2.96	2	7000.25	0	1	1
25495	27.46	0	0	0	0	0	19084.4	2003-2004	1	40	53	0	0	3.28	0	3816.88	0	1	0
25501	35.62	1	0	0	0	1	47787.5	2003-2004	1	29	61	2	1	2.78	1	9557.5	0	1	2
25503	26.24	0	0	0	0	1	65614.9	2003-2004	1	31	69	2	0	1.65	2	13123	0	1	0
25504	26.06	1	0	0	0	1	82128.6	2003-2004	1	35	53	2	0	3.3	2	16425.7	0	1	2
25507	25.33	0	0	0	0	0	24121.4	2003-2004	2	32	85	2	1	1.29	0	4824.28	0	0	0
25513	24.32	1	0	1	0	1	30099	2003-2004	2	43	61	2	1	0.64	2	6019.81	0	0	2
25515	32.51	0	0	0	0	1	54998.1	2003-2004	1	42	75	2	1	3.76	2	10999.6	0	2	0
25526	26.25	0	0	0	0	0	59586.2	2003-2004	2	34	64	2	0	1.92	0	11917.2	0	1	0
25528	31.27	0	0	0	0	0	85780.7	2003-2004	1	32	50	2	1	2.46	2	17156.1	0	1	0
25529	28.99	1	0	0	0	1	36125	2003-2004	2	31	75	2	0	5	2	7224.99	0	2	1
25533	31.35	0	0	1	0	1	43971.1	2003-2004	1	33	64	2	0	2.64	1	8794.22	0	1	1
25537	37.83	1	1	0	1	1	12629.4	2003-2004	2	33	66	3	1	2.9	0	2525.89	0	1	1
25543	41.36	1	0	0	0	0	28002.1	2003-2004	1	37	57	3	0	3.54	2	5600.42	0	2	0
25545	21.43	0	1	0	0	0	55708.9	2003-2004	1	32	64	2	0	5	2	11141.8	1	2	1
25553	25.32	1	0	1	0	0	111798	2003-2004	2	34	49	2	0	0.14	1	22359.6	0	0	2
25560	32.61	1	0	0	1	1	13783.3	2003-2004	2	37	70	2	0	1.28	2	2756.66	0	0	0
25561	25.59	1	0	1	0	0	4503.15	2003-2004	2	40	68	0	0	1.81	0	900.63	0	1	1
25562	36.39	1	0	0	0	0	32961.2	2003-2004	2	39	71	2	0	3.2	1	6592.25	0	1	1
25567	33.06	1	1	1	1	1	80957.7	2003-2004	1	30	50	2	0	5	2	16191.5	0	2	0
25570	35.18	0	0	1	1	1	23166.7	2003-2004	2	36	85	3	1	1.43	0	4633.34	0	1	1
25575	24.12	0	0	0	0	1	99870.6	2003-2004	2	32	57	2	0	2.08	2	19974.1	0	1	0
25578	39.18	0	0	0	1	1	24726.4	2003-2004	1	41	41	3	1	1.76	0	4945.28	0	1	0
25579	27.15	1	0	0	0	0	28051.7	2003-2004	2	31	53	3	0	0.43	1	5610.34	0	0	1
25584	34.58	1	0	0	0	1	33994.4	2003-2004	1	37	78	2	0	5	1	6798.88	0	2	1
25601	33.77	1	1	1	1	1	31949.1	2003-2004	2	35	58	2	0	1.76	2	6389.83	0	1	2
25604	18.65	0	0	0	0	1	22160.3	2003-2004	2	34	83	2	1	1.29	0	4432.05	0	0	0
25607	22.94	1	0	0	0	0	10198	2003-2004	1	41	78	3	0	1.49	0	2039.61	0	1	0
25615	39.18	0	0	0	0	0	67706.7	2003-2004	2	30	51	2	0	4.96	2	13541.3	0	2	1
25616	27.31	0	0	0	0	0	123125	2003-2004	2	34	46	2	0	5	2	24625	0	2	0
25629	39.36	1	0	0	0	1	113423	2003-2004	2	32	57	2	0	2.08	2	22684.6	0	1	0
25631	31.18	1	0	0	0	0	123109	2003-2004	1	31	41	2	0	4.05	2	24621.8	0	2	1
25634	34.39	1	1	0	1	1	23291.7	2003-2004	1	31	80	2	1	1.56	2	4658.33	1	1	1
25647	22.48	0	0	0	0	0	43347.9	2003-2004	1	35	76	2	0	4.95	1	8669.57	0	2	1
25650	23.01	0	1	0	1	1	91750.8	2003-2004	2	34	54	2	0	2.81	0	18350.2	1	1	2
25657	25.26	1	0	0	1	1	24331.7	2003-2004	2	34	69	2	1	1	2	4866.34	1	0	2
25660	34.51	1	0	0	0	1	20714.1	2003-2004	1	42	43	3	0	5	2	4142.83	0	2	0
25665	26.65	0	0	0	0	0	24402.4	2003-2004	1	31	85	2	1	2.23	1	4880.48	0	1	1
25667	31.49	1	0	0	0	0	23261.7	2003-2004	1	33	58	3	0	5	2	4652.34	0	2	0
25674	28.92	0	1	0	1	0	38718.8	2003-2004	2	40	75	2	1	1.61	2	7743.77	0	1	0
25679	20.96	0	0	0	0	0	18499.9	2003-2004	1	38	78	3	0	3.63	2	3699.98	0	2	0
25680	25.29	0	0	0	0	1	51510.4	2003-2004	1	41	78	2	1	3.76	2	10302.1	0	2	1
25683	24.58	1	0	1	0	0	37158.8	2003-2004	1	38	40	2	1	0.04	0	7431.76	0	0	2
25687	33.86	1	0	0	0	1	50774.5	2003-2004	1	32	66	2	0	5	2	10154.9	0	2	2
25692	27.8	0	0	0	0	0	6563.1	2003-2004	2	42	76	2	1	1.44	0	1312.62	0	1	0
25697	23.04	1	0	0	1	0	40076.4	2003-2004	1	33	61	2	0	2.64	1	8015.27	1	1	1
25707	23.88	0	0	0	0	0	17721.9	2003-2004	2	36	66	3	0	2.6	0	3544.38	0	1	1
25723	26.88	0	0	1	0	1	59586.2	2003-2004	2	34	61	2	0	1.2	0	11917.2	0	0	2
25727	29.64	1	0	0	0	1	47864.6	2003-2004	1	37	66	2	0	4.13	2	9572.91	0	2	1
25736	22.65	0	0	0	0	0	43226.1	2003-2004	2	39	79	1	1	5	0	8645.22	0	2	0
25739	23.49	0	0	0	0	0	63775.1	2003-2004	2	36	62	2	0	4	2	12755	0	2	1
25745	24.84	0	0	0	0	0	28164	2003-2004	1	36	45	3	2	1.21	1	5632.81	0	0	0
25751	33.52	0	0	0	0	0	74108.8	2003-2004	1	39	50	2	0	5	2	14821.8	0	2	2
25762	30.94	1	0	0	0	0	2251.57	2003-2004	2	40	63	0	1	0	0	450.315	0	0	0
25764	39.93	0	0	0	0	1	24726.4	2003-2004	1	41	53	3	1	1.34	1	4945.28	0	1	2
25765	37.94	0	0	0	0	0	43261.1	2003-2004	2	32	71	2	1	5	0	8652.23	0	2	0
25767	23.79	1	0	0	0	1	5388.81	2003-2004	1	40	67	0	0	3.3	2	1077.76	0	1	1
25769	21.73	1	0	1	0	0	10855.3	2003-2004	2	32	85	2	1	1.72	1	2171.06	0	1	0
25773	30.8	0	1	0	1	1	33763.9	2003-2004	2	34	65	2	1	1.24	1	6752.78	0	0	0
25791	26.66	1	0	0	0	1	4044.34	2003-2004	1	43	71	0	0	1.6	0	808.868	0	1	1
25793	26.28	0	0	0	0	0	111730	2003-2004	2	37	47	2	0	5	2	22346	0	2	0
25795	28.08	0	0	0	0	0	4289.96	2003-2004	1	34	81	0	0	0.91	0	857.991	0	0	0
25796	44.67	0	0	0	0	0	17356.9	2003-2004	2	42	45	0	0	4.99	2	3471.38	0	2	0
25797	31.87	0	0	0	1	1	18037.1	2003-2004	2	33	85	3	1	4	0	3607.41	0	2	0
25809	25.15	0	0	0	0	1	50920.1	2003-2004	2	39	62	2	1	1.4	1	10184	0	1	2
25812	34.05	0	1	0	1	1	115113	2003-2004	1	32	45	2	0	4.64	2	23022.7	1	2	1
25815	49.51	0	0	0	0	0	78418.9	2003-2004	1	38	59	2	0	2.02	1	15683.8	0	1	0
25816	22.92	1	0	0	0	1	28002.1	2003-2004	1	32	42	3	0	1.34	0	5600.42	0	1	2
25818	28.19	0	0	0	0	0	18007.7	2003-2004	2	42	47	0	1	4.52	2	3601.55	0	2	0
25822	37.98	1	0	1	0	1	13357.5	2003-2004	2	39	62	3	0	2.2	0	2671.49	0	1	1
25828	24.05	0	0	0	0	0	19499.5	2003-2004	1	29	81	2	0	1.82	2	3899.89	0	1	0
25830	21.58	0	0	0	0	1	18937.3	2003-2004	2	39	84	2	1	4	0	3787.47	0	2	0
25832	21.44	1	0	0	0	0	17574.1	2003-2004	2	35	83	2	0	2.56	1	3514.83	0	1	0
25838	22.99	1	0	0	0	0	6066.51	2003-2004	2	43	78	0	0	5	2	1213.3	0	2	1
25841	32.55	0	0	0	0	1	76073.4	2003-2004	1	42	77	2	1	1.25	1	15214.7	0	0	0
25844	30.85	1	0	0	1	0	37153	2003-2004	2	39	47	2	0	2.47	2	7430.61	1	1	1
25847	26.91	0	0	0	1	1	39599.4	2003-2004	1	29	59	2	0	2.06	1	7919.87	0	1	1
25850	29.14	0	0	1	0	1	54071.6	2003-2004	2	37	68	2	0	4	2	10814.3	0	2	0
25851	26.62	1	0	0	0	1	10553.4	2003-2004	2	41	85	3	1	1.5	1	2110.69	0	1	1
25854	37.15	1	0	0	1	1	86577.4	2003-2004	2	35	57	2	2	2.15	2	17315.5	0	1	0
25856	31	0	0	0	0	1	51419.4	2003-2004	1	32	70	2	1	4.12	1	10283.9	0	2	1
25860	29.26	1	0	0	0	0	18819	2003-2004	1	43	45	0	0	0.88	0	3763.8	0	0	2
25862	44.54	1	0	0	0	1	49282.3	2003-2004	2	37	62	2	0	1.92	1	9856.45	0	1	0
25864	27.49	0	0	0	0	0	18256	2003-2004	2	35	81	2	0	1.12	0	3651.21	0	0	0
25875	40.77	0	1	1	1	1	30639.1	2003-2004	2	37	69	2	1	1.35	0	6127.82	1	1	2
25878	28.84	1	0	1	1	1	38452.8	2003-2004	2	34	52	2	2	1.07	0	7690.56	0	0	2
25879	27.66	0	0	0	0	1	14117.8	2003-2004	1	36	62	3	1	2.62	2	2823.57	0	1	2
25880	29.36	0	0	0	0	1	3916	2003-2004	1	34	60	0	0	2.56	0	783.2	0	1	0
25884	32.6	1	0	0	0	1	12592.4	2003-2004	2	35	62	3	1	1.84	2	2518.47	0	1	2
25888	29.41	0	0	0	0	1	71259	2003-2004	1	33	55	2	0	5	1	14251.8	1	2	0
25890	30.96	1	0	0	0	0	82128.6	2003-2004	1	35	51	2	1	5	2	16425.7	0	2	0
25906	33.04	1	0	1	1	1	123109	2003-2004	1	31	49	2	2	4.12	0	24621.8	0	2	2
25909	28.92	0	0	0	0	0	31622.8	2003-2004	2	31	64	2	0	1.28	1	6324.56	0	0	0
25910	39.7	1	1	1	0	1	11345	2003-2004	1	41	63	3	0	3.17	0	2269	0	1	1
25915	28.43	0	0	0	1	1	69966.1	2003-2004	2	34	70	1	0	5	2	13993.2	0	2	0
25922	26.52	0	0	0	0	0	50920.1	2003-2004	2	39	63	2	1	3.54	1	10184	0	2	0
25938	31.83	1	0	1	0	1	42473.4	2003-2004	1	31	70	2	1	4.45	2	8494.68	0	2	1
25944	32.88	1	0	0	0	0	26397.3	2003-2004	1	37	46	3	0	1.86	2	5279.45	0	1	0
25947	25.26	1	0	0	0	0	36125	2003-2004	2	31	79	2	0	1.12	0	7224.99	0	0	0
25951	27.81	1	0	0	0	0	32082.8	2003-2004	1	29	41	2	0	0.67	1	6416.56	0	0	0
25953	26.7	1	0	0	0	0	91689.9	2003-2004	1	29	50	2	1	5	2	18338	0	2	2
25955	29.67	0	0	0	0	1	26072	2003-2004	2	42	58	3	0	5	0	5214.4	1	2	1
25959	22.42	0	0	0	0	0	98200.9	2003-2004	2	36	59	2	1	5	2	19640.2	0	2	1
25960	24.66	0	1	1	1	1	24915.7	2003-2004	2	30	60	2	1	1.29	2	4983.15	0	0	2
25967	50.75	0	1	0	1	0	20807	2003-2004	1	34	51	0	0	1.97	2	4161.4	1	1	1
25972	23.29	0	0	0	0	0	44849	2003-2004	1	34	58	1	0	1.05	1	8969.81	0	0	0
25978	28.41	0	0	0	0	0	91750.8	2003-2004	2	34	52	2	0	5	2	18350.2	0	2	0
25982	33.86	0	0	0	1	1	25588.1	2003-2004	2	41	44	3	1	2.18	1	5117.62	0	1	2
25984	30.6	1	0	0	0	1	16725.8	2003-2004	1	31	74	2	1	1.27	2	3345.15	1	0	1
25996	24.82	1	0	0	0	1	4264.57	2003-2004	1	34	73	0	0	1.09	0	852.914	0	0	0
26002	30.07	0	0	0	0	0	2624.71	2003-2004	1	42	67	0	0	1.98	1	524.942	0	1	2
26005	28.85	1	0	0	0	0	30444	2003-2004	2	42	70	2	0	1.6	2	6088.81	0	1	1
26009	29.8	1	0	0	0	1	4264.57	2003-2004	1	34	77	0	0	0.66	0	852.914	0	0	0
26017	24.1	0	0	0	0	1	22160.3	2003-2004	2	39	83	2	1	2.24	0	4432.05	0	1	1
26018	21.88	0	0	0	0	1	5179.16	2003-2004	1	34	73	0	0	0.83	0	1035.83	0	0	1
26019	19.12	1	0	0	0	0	17305	2003-2004	1	39	45	0	2	1.64	0	3460.99	0	1	0
26027	27.19	1	0	0	0	0	22420.2	2003-2004	1	41	45	3	1	2.62	0	4484.04	0	1	0
26032	31.57	0	0	0	0	1	24121.4	2003-2004	2	32	85	2	1	2.69	2	4824.28	0	1	1
26033	48.07	0	0	0	0	0	16767.3	2003-2004	2	41	71	3	1	1.02	0	3353.47	1	0	1
26041	45.18	1	0	0	1	1	86828.7	2003-2004	1	33	46	2	0	5	1	17365.7	0	2	2
26047	20.97	1	0	0	0	1	38452.8	2003-2004	2	34	58	2	0	1.28	0	7690.56	0	0	0
26049	28.06	1	0	0	0	1	32961.2	2003-2004	2	39	78	2	0	4	1	6592.25	0	2	0
26051	30.5	0	0	0	0	0	29112.5	2003-2004	1	37	48	3	0	5	2	5822.5	0	2	0
26052	32.62	1	0	0	0	1	23320.5	2003-2004	2	32	41	0	0	2.06	2	4664.1	0	1	2
26053	27.74	1	0	0	0	0	31154.4	2003-2004	1	39	75	2	2	5	2	6230.88	0	2	0
26055	26.37	0	1	0	1	0	8358.21	2003-2004	1	31	62	0	0	3.07	2	1671.64	0	1	0
26059	23.24	0	0	0	0	0	4981.25	2003-2004	2	38	85	0	1	3.14	0	996.251	0	1	1
26063	34.38	0	1	1	1	1	122704	2003-2004	1	34	44	2	0	4.35	2	24540.8	1	2	0
26066	40.79	0	1	0	0	1	76232.6	2003-2004	2	35	54	2	0	1.68	1	15246.5	0	1	1
26067	52.49	1	0	0	0	0	24191.9	2003-2004	1	39	40	3	2	1.54	2	4838.39	0	1	0
26072	28.81	0	0	0	0	1	4547.04	2003-2004	2	38	61	0	0	0.88	0	909.407	0	0	2
26076	31.31	1	0	0	0	0	111798	2003-2004	2	34	48	2	0	4.47	1	22359.6	0	2	0
26080	38.84	1	0	0	0	0	32961.2	2003-2004	2	39	75	2	0	3.2	1	6592.25	0	1	0
26089	31.2	1	0	0	0	1	40719.1	2003-2004	2	31	48	2	0	0.87	2	8143.82	0	0	1
26090	27.21	1	0	0	0	0	27651.9	2003-2004	2	34	65	2	1	2.88	2	5530.38	0	1	0
26092	27.08	1	0	0	0	0	50864.4	2003-2004	2	31	60	2	1	1.5	1	10172.9	0	1	1
26093	18.63	0	0	0	0	0	65614.9	2003-2004	1	31	63	2	0	5	0	13123	1	2	0
26105	25.7	1	0	0	0	0	27219.9	2003-2004	2	36	65	1	0	2.8	1	5443.97	0	1	1
26117	32.13	0	0	0	0	0	15947.8	2003-2004	1	34	48	0	1	0.74	2	3189.56	0	0	0
26119	26.23	1	0	0	0	0	41984.3	2003-2004	1	31	73	2	0	2.16	1	8396.87	0	1	1
26123	25.01	0	0	0	0	0	27938.7	2003-2004	2	29	71	2	0	1.72	1	5587.74	0	1	1
26129	24.47	0	0	0	0	1	36137.5	2003-2004	2	36	60	2	0	1.2	1	7227.49	0	0	2
26130	26.02	0	0	0	0	1	64859.4	2003-2004	1	33	68	2	0	2	1	12971.9	0	1	0
26134	23.94	1	0	0	0	0	23261.7	2003-2004	1	33	59	3	0	3.71	0	4652.34	0	2	2
26137	34.23	0	1	0	1	1	91750.8	2003-2004	2	34	52	2	0	5	2	18350.2	1	2	0
26142	22.1	0	0	0	0	0	105218	2003-2004	2	39	49	2	0	4.51	2	21043.6	0	2	1
26144	30.71	1	0	0	0	0	15082.9	2003-2004	2	40	41	0	0	2.12	0	3016.59	0	1	1
26146	32.09	0	0	0	0	0	53613.8	2003-2004	2	34	40	2	0	0.86	0	10722.8	0	0	0
26149	27.03	1	0	0	0	0	18049.4	2003-2004	1	40	54	0	0	3.28	0	3609.88	0	1	0
26155	24.73	1	0	0	0	1	15189	2003-2004	2	34	71	2	0	0.96	2	3037.8	0	0	1
26156	18.64	1	0	0	0	1	25345	2003-2004	1	34	62	1	0	1.05	1	5069.01	0	0	0
26158	28.54	0	0	0	0	0	135582	2003-2004	1	31	49	2	0	3.93	2	27116.5	0	2	1
26161	35.48	0	1	0	1	0	65614.9	2003-2004	1	31	60	2	0	4.95	2	13123	1	2	0
26171	27.52	0	0	0	0	1	58358.5	2003-2004	2	32	44	2	1	0.45	1	11671.7	0	0	2
26172	33.03	1	0	0	1	1	36125	2003-2004	1	33	74	2	0	4.3	2	7224.99	0	2	1
26184	35.84	0	1	0	0	0	14149.8	2003-2004	2	39	66	3	1	2.8	2	2829.95	0	1	0
26185	31.43	0	1	0	0	1	30878.4	2003-2004	1	30	75	2	1	1	0	6175.68	0	0	1
26191	27.59	1	0	0	0	0	78706.1	2003-2004	2	40	49	2	0	3.45	2	15741.2	0	1	0
26192	37.15	1	0	1	1	1	77319.5	2003-2004	1	42	44	2	0	1.09	0	15463.9	1	0	1
26198	20.05	1	0	0	0	0	32186.6	2003-2004	1	43	68	1	0	3.2	2	6437.32	0	1	0
26199	26.69	1	0	0	0	1	89811.4	2003-2004	1	36	51	1	0	1.82	0	17962.3	0	1	0
26202	31.84	0	0	0	0	0	37688.8	2003-2004	2	29	45	2	1	0.97	1	7537.77	0	0	2
26203	23.92	0	0	0	0	0	16353	2003-2004	2	30	84	2	1	2.21	2	3270.59	0	1	1
26208	27.18	1	0	0	0	0	23630.3	2003-2004	2	34	66	2	1	1.18	1	4726.06	0	0	0
26210	27.09	1	0	0	0	1	16671.1	2003-2004	1	35	80	2	0	1.98	0	3334.22	0	1	0
26215	28.18	0	0	0	0	1	4981.25	2003-2004	2	38	73	0	1	0	0	996.251	0	0	0
26217	33.76	1	0	0	0	0	12759.6	2003-2004	2	31	72	3	0	1.12	0	2551.91	0	0	0
26218	20.82	0	0	0	0	0	16353	2003-2004	1	33	83	2	1	1.88	2	3270.59	0	1	0
26220	24.08	1	1	1	1	1	23592.2	2003-2004	1	31	53	0	0	0.78	0	4718.43	0	0	0
26227	31.44	0	1	0	0	0	3502.58	2003-2004	1	40	70	0	0	0.58	0	700.516	0	0	0
26228	39.69	0	0	0	1	0	19220.7	2003-2004	1	40	51	0	0	2.89	0	3844.13	0	1	0
26231	24.08	1	0	0	0	1	9972.72	2003-2004	2	34	82	2	1	1.05	0	1994.54	0	0	0
26235	25.54	0	0	0	0	0	5683.79	2003-2004	2	38	65	0	0	5	2	1136.76	0	2	1
26239	28.99	1	0	0	0	0	4346.33	2003-2004	1	34	62	0	0	2.02	2	869.266	0	1	1
26240	33.31	1	0	0	0	1	17574.1	2003-2004	2	35	84	2	1	4.3	0	3514.83	0	2	1
26249	31.8	0	0	0	0	0	27141.2	2003-2004	2	38	45	0	1	0.7	0	5428.23	0	0	0
26254	31.96	0	1	0	0	1	123125	2003-2004	2	34	44	2	1	3.56	2	24625	0	2	0
26255	42.56	0	0	0	0	1	4981.25	2003-2004	2	38	72	0	1	1.03	0	996.251	0	0	1
26260	38.02	1	1	0	1	0	11352.6	2003-2004	2	31	79	3	0	3.18	0	2270.52	0	1	0
26271	31.85	1	0	0	0	0	50774.5	2003-2004	1	32	60	2	0	5	2	10154.9	0	2	1
26275	36.59	0	0	0	0	1	4981.25	2003-2004	2	38	72	0	0	4	0	996.251	0	2	0
26285	26.05	1	1	0	0	0	43798.4	2003-2004	1	34	40	1	0	1.24	2	8759.67	0	0	1
26286	33.39	1	0	0	0	1	96358.7	2003-2004	1	36	46	1	2	5	2	19271.7	0	2	0
26290	25.22	0	0	0	0	0	95626.1	2003-2004	1	33	47	2	0	3.93	2	19125.2	0	2	1
26292	23	1	0	0	0	0	47323.6	2003-2004	2	32	43	2	0	0.39	2	9464.72	0	0	2
26294	28.25	1	0	0	0	0	17574.1	2003-2004	2	35	82	2	1	5	1	3514.83	0	2	1
26295	28.58	0	0	1	1	1	19361.4	2003-2004	1	38	42	0	0	1.34	2	3872.28	0	1	0
26300	27.08	1	0	0	0	0	9185.01	2003-2004	1	35	71	1	0	5	2	1837	0	2	0
26304	39.16	1	0	0	0	0	23261.7	2003-2004	1	33	59	3	0	5	2	4652.34	0	2	0
26312	29.54	1	0	0	0	0	10443.8	2003-2004	2	32	62	0	0	2.8	0	2088.77	0	1	1
26313	36.83	0	0	0	0	1	10669.9	2003-2004	2	43	67	3	1	0.68	2	2133.97	0	0	1
26314	26.44	1	0	0	0	0	2211.91	2003-2004	1	42	61	0	0	4.13	0	442.382	0	2	1
26316	23.85	0	0	0	0	1	60562.6	2003-2004	1	31	70	2	0	2.48	1	12112.5	0	1	0
26327	21.19	0	0	0	0	0	86553	2003-2004	2	29	43	2	0	5	1	17310.6	0	2	0
26328	22.61	0	0	0	0	0	71259	2003-2004	1	33	51	2	1	4.26	2	14251.8	0	2	1
26330	27.85	0	0	1	0	0	39743.9	2003-2004	2	34	77	2	1	1.29	0	7948.78	1	0	1
26340	35.62	0	0	0	0	1	29112.5	2003-2004	2	39	50	3	1	2.89	1	5822.5	0	1	0
26341	21.44	1	0	0	0	1	13357.5	2003-2004	1	32	67	3	0	0.81	0	2671.49	0	0	1
26342	25.1	0	0	0	0	0	29939.5	2003-2004	1	42	77	1	1	2.56	1	5987.89	0	1	0
26356	26.1	1	0	0	0	0	94557.9	2003-2004	2	37	58	2	2	5	2	18911.6	0	2	0
26358	23.48	1	0	0	0	1	43476.1	2003-2004	2	34	46	2	0	0.77	1	8695.22	0	0	1
26359	19.4	0	0	0	1	1	31241.8	2003-2004	1	38	72	1	1	1.16	1	6248.37	0	0	1
26370	19.83	1	0	0	0	0	18819	2003-2004	1	43	40	0	0	1.58	0	3763.8	0	1	2
26374	23.94	0	0	0	0	1	101034	2003-2004	1	31	56	2	0	3.3	2	20206.8	0	1	0
26378	24.1	1	0	0	0	0	33939.6	2003-2004	1	29	73	2	0	2.72	2	6787.93	0	1	1
26394	37.3	1	0	0	0	0	15082.9	2003-2004	2	40	40	0	0	5	2	3016.59	0	2	0
26400	17.75	0	1	1	1	1	50214	2003-2004	2	31	44	2	1	0.32	0	10042.8	1	0	2
26404	20.98	1	1	0	0	1	29951	2003-2004	2	34	56	3	0	3.06	2	5990.2	0	1	2
26406	21.52	1	0	0	0	1	50864.4	2003-2004	2	31	61	2	1	3.04	0	10172.9	0	1	2
26409	21.18	1	1	0	0	1	42473.4	2003-2004	1	31	74	2	0	2.48	1	8494.68	0	1	1
26412	22.7	0	1	0	0	0	53430.5	2003-2004	1	34	48	1	0	1.24	2	10686.1	0	0	1
26418	19.84	0	1	0	1	0	19938.8	2003-2004	2	37	82	2	1	1.21	0	3987.76	0	0	1
26422	30.29	0	0	0	0	0	5683.79	2003-2004	2	38	60	0	2	3.76	2	1136.76	0	2	0
26428	26.77	1	0	0	0	0	3238.03	2003-2004	1	34	72	0	0	0.66	0	647.605	0	0	1
26430	23.42	1	0	0	0	0	9049.77	2003-2004	2	37	82	2	0	1.53	2	1809.95	0	1	1
26432	21.9	1	0	0	0	0	26397.3	2003-2004	1	37	48	3	0	5	1	5279.45	0	2	2
26433	26.26	0	0	0	0	0	18940.3	2003-2004	1	38	82	2	1	0	2	3788.05	0	0	0
26434	22.75	1	0	0	0	0	14868.9	2003-2004	2	29	82	2	0	2.68	1	2973.78	0	1	1
26436	30.27	1	0	0	1	0	27651.9	2003-2004	2	34	60	2	0	1.36	1	5530.38	0	1	1
26438	23.37	0	0	0	1	0	19938.8	2003-2004	2	37	85	2	1	2.32	0	3987.76	0	1	0
26446	30.18	1	0	0	0	0	2810.37	2003-2004	1	43	66	0	0	3.84	0	562.074	0	2	1
26463	28.12	1	0	0	0	1	31154.4	2003-2004	1	39	79	2	0	5	2	6230.88	0	2	1
26471	35.94	0	1	0	1	1	4981.25	2003-2004	2	38	79	0	1	0.8	0	996.251	1	0	1
26477	26.95	1	0	0	0	0	15155.7	2003-2004	2	34	63	3	1	0.75	0	3031.15	0	0	0
26480	24.12	1	0	0	0	1	32082.8	2003-2004	2	43	48	2	1	1.07	1	6416.56	0	0	2
26488	24.22	1	0	0	0	0	50864.4	2003-2004	2	31	69	2	0	2.72	2	10172.9	0	1	1
26489	27.26	0	0	0	0	0	33236.3	2003-2004	2	36	61	1	0	1.84	0	6647.26	0	1	0
26501	26.11	1	0	0	0	0	2209.22	2003-2004	1	34	77	0	1	1.5	0	441.844	0	1	0
26504	25.3	1	0	0	0	0	38570.9	2003-2004	2	34	73	2	0	1.92	0	7714.18	0	1	1
26509	28.01	0	0	0	1	0	108516	2003-2004	1	37	46	2	0	0.41	2	21703.2	0	0	2
26513	28.11	0	0	0	0	1	79341.4	2003-2004	1	43	43	1	0	5	2	15868.3	0	2	1
26519	20.59	0	0	0	0	1	44545.9	2003-2004	2	35	42	2	1	1.36	1	8909.18	1	1	2
26523	34.33	1	0	0	0	0	76894.6	2003-2004	2	30	56	2	0	5	1	15378.9	0	2	0
26529	33.12	1	1	0	0	1	80928.9	2003-2004	2	30	50	2	1	1.56	1	16185.8	0	1	1
26544	23.44	1	0	0	0	0	18611.9	2003-2004	1	29	81	2	0	3.92	2	3722.38	0	2	1
26547	30.41	0	0	1	1	0	86553	2003-2004	2	29	43	2	0	0.8	1	17310.6	0	0	2
26561	25.79	1	0	0	0	0	98201.8	2003-2004	2	30	41	2	0	5	2	19640.4	0	2	2
26563	33.55	1	0	1	1	1	84165.4	2003-2004	1	39	52	2	0	5	1	16833.1	0	2	2
26565	39.66	0	0	0	0	0	28164	2003-2004	1	36	50	3	1	2.23	1	5632.81	0	1	1
26567	31.07	1	0	0	1	1	3759.81	2003-2004	2	38	85	0	2	1.09	0	751.962	1	0	1
26573	27.31	0	0	0	0	1	5179.16	2003-2004	2	40	70	0	0	0.66	0	1035.83	0	0	0
26584	28.06	1	0	0	0	0	97593.7	2003-2004	2	31	50	2	1	4.08	2	19518.7	0	2	0
26585	19.14	0	0	0	0	1	115113	2003-2004	1	32	49	2	2	5	1	23022.7	0	2	0
26589	34.64	0	0	0	0	1	20107.8	2003-2004	1	37	50	0	0	5	2	4021.56	0	2	0
26603	43.03	1	0	0	0	0	42804.3	2003-2004	1	35	66	2	0	2.89	1	8560.85	0	1	1
26607	26.63	1	1	0	1	1	9972.72	2003-2004	2	34	85	2	1	0.9	0	1994.54	0	0	0
26616	24.66	1	0	0	0	0	50774.5	2003-2004	1	32	62	2	1	3.56	1	10154.9	0	2	2
26617	29.55	0	0	0	0	1	101034	2003-2004	1	31	51	2	1	2	1	20206.8	0	1	0
26632	22.59	1	0	0	0	0	14868.9	2003-2004	2	29	82	2	1	1.61	2	2973.78	0	1	2
26636	25.14	0	0	0	0	1	24121.4	2003-2004	2	32	80	2	1	3.76	2	4824.28	0	2	0
26637	26.54	1	0	0	1	0	28463	2003-2004	2	30	77	2	0	2.8	2	5692.61	0	1	1
26638	28.65	0	0	0	0	0	28444.9	2003-2004	1	40	65	2	0	1.28	1	5688.97	0	0	0
26642	38.79	0	0	0	0	1	11639.7	2003-2004	2	29	60	3	1	0.86	0	2327.94	1	0	2
26647	35.42	1	0	0	0	0	19775.3	2003-2004	1	32	80	2	0	5	1	3955.06	0	2	1
26649	22.84	1	0	0	0	0	18819	2003-2004	1	43	40	0	0	5	2	3763.8	0	2	1
26654	36.63	0	0	0	0	0	29974.8	2003-2004	2	37	53	3	2	4.4	2	5994.96	0	2	1
26661	27.9	1	0	0	0	0	38255.9	2003-2004	1	29	41	2	0	1.21	1	7651.17	0	0	0
26662	46.06	1	0	0	0	1	46409.9	2003-2004	2	39	60	2	0	4.59	2	9281.97	0	2	0
26666	29.94	1	1	0	0	1	33939.6	2003-2004	1	29	77	2	0	2.06	2	6787.93	1	1	0
26671	21.86	1	0	0	0	1	32043.2	2003-2004	2	33	53	2	0	0.8	0	6408.64	0	0	2
26673	27.39	0	0	0	0	1	20095.8	2003-2004	1	34	53	0	1	0.95	0	4019.16	0	0	0
26675	31.37	0	0	0	0	0	29328.7	2003-2004	2	30	73	2	0	1.2	1	5865.73	0	0	0
26698	26.62	0	0	0	0	0	4547.04	2003-2004	2	38	60	0	0	0.83	0	909.407	0	0	0
26699	32.95	1	0	1	0	1	16671.1	2003-2004	1	35	80	2	0	1.82	1	3334.22	1	1	0
26700	48.43	0	0	1	0	0	55807.6	2003-2004	2	31	69	2	1	1.61	1	11161.5	1	1	0
26721	25.13	0	0	0	0	1	33763.9	2003-2004	2	34	68	2	1	1	0	6752.78	0	0	2
26723	26.43	1	0	0	0	0	95553	2003-2004	1	38	49	2	0	4.35	2	19110.6	0	2	0
26726	21.27	0	0	0	0	1	55807.6	2003-2004	2	31	68	2	1	2.4	1	11161.5	1	1	0
26728	16.07	1	0	0	0	0	15108.7	2003-2004	1	33	84	1	1	5	2	3021.75	0	2	1
26729	31.4	0	0	0	0	0	48472.4	2003-2004	1	37	73	2	0	1.34	1	9694.49	0	1	1
26733	33.82	0	0	0	0	1	123125	2003-2004	2	34	47	2	0	4.8	2	24625	0	2	0
26738	32.78	0	0	0	0	0	40585.3	2003-2004	1	29	70	2	1	1.5	0	8117.06	0	1	0
26739	26.83	1	0	0	0	0	25669.2	2003-2004	2	38	43	0	2	1.06	0	5133.85	0	0	2
26741	21.86	0	0	0	0	0	99450.3	2003-2004	1	39	48	2	0	5	2	19890.1	0	2	1
26744	29.9	0	0	0	0	0	3572.14	2003-2004	1	43	80	0	0	1.6	0	714.429	0	1	0
26745	30.76	0	0	0	0	0	59586.2	2003-2004	2	34	68	2	0	3.2	2	11917.2	0	1	1
26750	29.98	1	0	0	0	0	20714.1	2003-2004	1	42	43	3	0	4.35	2	4142.83	0	2	0
26753	39.06	0	0	0	1	0	20095.8	2003-2004	1	34	41	0	0	5	2	4019.16	0	2	0
26755	28.84	1	0	0	0	0	46409.9	2003-2004	2	34	61	2	0	3.2	2	9281.97	0	1	1
26757	25.24	0	1	0	0	0	95660.1	2003-2004	1	30	44	2	0	5	2	19132	0	2	0
26767	25.17	0	0	0	0	0	16061.7	2003-2004	2	40	45	0	0	5	2	3212.34	0	2	1
26768	27.34	0	0	0	0	1	19499.5	2003-2004	1	29	85	2	1	2.24	2	3899.89	1	1	1
26773	26.71	1	0	0	0	0	91689.9	2003-2004	1	29	56	2	0	4.42	2	18338	0	2	0
26777	26.88	0	0	0	0	0	63775.1	2003-2004	2	36	60	2	0	3.2	0	12755	0	1	1
26784	27.24	0	0	0	0	0	101034	2003-2004	1	31	53	2	1	1.76	2	20206.8	0	1	0
26785	24.89	1	0	0	0	0	18611.9	2003-2004	1	29	84	2	1	2.23	2	3722.38	0	1	0
26796	46.34	0	1	0	0	0	26034.7	2003-2004	1	35	47	3	1	0.58	1	5206.94	0	0	1
26799	32.51	0	1	1	1	1	16214.3	2003-2004	1	33	80	2	0	1.2	0	3242.85	1	0	1
26801	37.27	0	0	0	0	0	134021	2003-2004	2	32	46	2	0	4.47	2	26804.3	0	2	0
26802	23.12	0	0	0	0	0	67706.7	2003-2004	2	30	52	2	0	5	2	13541.3	0	2	0
26803	25.52	1	0	0	0	1	24331.7	2003-2004	1	29	66	2	0	1.65	2	4866.34	0	1	0
26806	23.49	0	0	0	1	1	30878.4	2003-2004	1	30	71	2	1	0.8	0	6175.68	1	0	1
26809	40.36	0	0	0	0	0	27525.8	2003-2004	2	33	46	3	2	5	2	5505.16	0	2	0
26811	26.24	1	0	0	0	0	24855	2003-2004	2	43	76	2	0	3.36	1	4971	0	1	1
26812	20.83	1	0	0	0	0	32047.2	2003-2004	2	35	71	2	0	2.4	1	6409.45	0	1	2
26815	30.53	1	0	0	0	1	9172.1	2003-2004	2	34	80	1	0	1.2	0	1834.42	0	0	0
26817	30.77	1	0	0	0	0	89046.7	2003-2004	2	39	54	2	0	5	2	17809.3	0	2	0
26818	24.76	0	0	0	0	0	4547.04	2003-2004	2	38	67	0	0	1.32	0	909.407	0	1	1
26827	31.34	0	1	0	1	0	18297.2	2003-2004	1	39	55	0	0	3.67	1	3659.45	0	2	1
26832	27.02	0	0	1	0	0	65614.9	2003-2004	2	32	68	2	0	3.71	1	13123	0	2	0
26835	26.01	1	0	0	0	0	86859.6	2003-2004	1	30	45	2	0	5	2	17371.9	0	2	0
26842	44.82	0	0	0	1	1	17721.9	2003-2004	2	36	61	3	1	0.63	0	3544.38	0	0	0
26853	31.31	0	0	0	0	1	40585.3	2003-2004	2	30	72	2	0	2.08	1	8117.06	0	1	0
26854	28.76	1	1	0	0	0	23606.5	2003-2004	1	35	47	3	0	5	2	4721.3	0	2	1
26855	29.76	1	1	0	0	0	13357.5	2003-2004	1	37	60	3	0	3.96	2	2671.49	0	2	1
26858	21.01	1	0	0	0	0	23592.2	2003-2004	1	31	41	0	1	2.34	2	4718.43	0	1	0
26862	25.93	1	0	0	0	0	32961.2	2003-2004	2	39	72	2	0	4.56	1	6592.25	0	2	1
26863	27.87	1	0	0	0	0	27179.1	2003-2004	2	37	53	3	0	4.34	1	5435.82	0	2	0
26864	37.55	0	0	0	0	0	15549	2003-2004	2	42	41	0	0	0.88	2	3109.79	0	0	2
26871	35.54	0	0	1	0	1	3197.26	2003-2004	1	40	61	0	0	0.83	0	639.452	0	0	0
26872	22.3	1	0	0	0	0	18075.4	2003-2004	2	39	85	2	1	3.76	1	3615.07	0	2	0
26876	24.74	1	0	0	0	0	28002.1	2003-2004	1	32	42	3	2	5	2	5600.42	0	2	0
26877	24.07	0	0	0	0	0	21972.3	2003-2004	2	34	80	2	1	1.18	0	4394.46	0	0	0
26878	29.41	1	0	0	1	0	15137.1	2003-2004	1	34	76	2	2	0	2	3027.41	0	0	0
26879	23.9	1	0	0	0	1	11740.4	2003-2004	2	41	65	3	2	1.91	0	2348.08	0	1	0
26880	24.09	1	0	0	0	0	86828.7	2003-2004	1	33	42	2	0	3.71	2	17365.7	0	2	2
26882	27.36	1	0	0	0	1	14868.9	2003-2004	2	29	85	2	0	1.88	2	2973.78	0	1	0
26883	26.7	1	0	0	1	1	14225.8	2003-2004	1	33	72	2	0	1.2	1	2845.16	0	0	1
26884	21.43	1	0	0	0	0	3831.9	2003-2004	2	38	65	0	0	0.68	0	766.379	0	0	0
26888	23.5	1	0	0	0	0	18049.4	2003-2004	1	40	45	0	0	0.41	0	3609.88	0	0	0
26889	32.58	1	0	0	0	1	18611.9	2003-2004	1	29	81	2	0	1.82	2	3722.38	0	1	1
26890	33.32	0	0	0	0	0	28164	2003-2004	1	36	42	3	1	0.33	0	5632.81	0	0	2
26902	30.52	1	0	0	0	0	98374.1	2003-2004	1	29	42	2	0	2.63	2	19674.8	0	1	0
26904	31.86	1	0	0	0	0	2643.72	2003-2004	1	40	81	0	0	0.58	0	528.744	0	0	0
26906	38.62	0	0	0	1	0	27525.8	2003-2004	2	33	48	3	1	3.44	1	5505.16	0	1	1
26908	29.78	1	0	0	0	0	27114.1	2003-2004	2	29	73	2	0	5	2	5422.83	0	2	0
26910	33.63	1	0	1	0	1	9049.77	2003-2004	2	37	85	2	1	0.86	2	1809.95	0	0	1
26913	23.86	1	0	0	0	0	17574.1	2003-2004	2	35	85	2	0	2.88	0	3514.83	0	1	0
26915	34.36	1	0	0	0	0	14817.2	2003-2004	1	42	48	0	0	2.79	0	2963.44	0	1	2
26916	24.63	1	0	0	0	1	54308.4	2003-2004	2	34	68	2	0	3.2	2	10861.7	0	1	2
26917	33.11	0	0	1	0	1	15468.6	2003-2004	2	40	82	2	1	1.13	1	3093.72	1	0	1
26920	45.21	1	0	0	0	1	78590.4	2003-2004	2	29	47	2	0	5	2	15718.1	0	2	0
26923	30.56	0	0	0	0	0	101034	2003-2004	1	31	59	2	0	5	2	20206.8	0	2	1
26941	39.07	0	0	0	0	0	131781	2003-2004	2	36	43	2	1	4.3	1	26356.1	0	2	1
26953	30.91	1	0	0	0	0	42804.3	2003-2004	1	35	68	2	0	4.21	2	8560.85	0	2	0
26954	26.94	1	0	0	0	0	10553.4	2003-2004	2	41	72	3	0	2.8	0	2110.69	0	1	2
26955	27.41	1	0	0	0	0	15082.9	2003-2004	2	40	41	0	0	0.53	0	3016.59	0	0	0
26957	27.14	0	0	0	0	0	65614.9	2003-2004	1	31	61	2	2	2.48	2	13123	0	1	1
26964	23.65	1	0	0	0	0	16427.6	2003-2004	1	33	81	2	1	2	2	3285.51	0	1	0
26966	18.64	0	0	0	0	0	17466.1	2003-2004	1	35	85	2	1	2.12	2	3493.22	0	1	0
26967	27.95	1	0	0	0	0	113423	2003-2004	2	32	56	2	0	5	2	22684.6	0	2	0
26969	37.78	1	0	0	1	1	14868.9	2003-2004	2	29	81	2	1	2.04	2	2973.78	1	1	1
26972	21.92	0	0	0	0	1	18526	2003-2004	1	40	41	0	0	2.09	0	3705.2	0	1	0
26973	21.14	0	0	1	1	1	26072	2003-2004	2	42	46	3	1	0.61	1	5214.4	0	0	2
26974	38.9	0	0	1	0	0	29974.8	2003-2004	2	37	49	3	1	2.42	2	5994.96	0	1	0
26985	25.37	0	0	0	0	0	18455.3	2003-2004	1	36	70	3	0	2.06	2	3691.06	0	1	0
26989	28.82	0	0	0	0	0	49508.1	2003-2004	2	35	68	2	1	4.08	2	9901.62	0	2	0
26991	26.9	1	0	0	0	0	3831.9	2003-2004	2	38	69	0	0	1.32	1	766.379	0	1	1
27005	24.07	1	0	1	0	1	19810.3	2003-2004	2	31	84	2	0	3.2	0	3962.06	0	1	1
27008	26.29	1	0	0	0	0	104202	2003-2004	2	34	54	2	0	5	2	20840.3	0	2	1
27011	40.58	0	0	0	1	1	78229.9	2003-2004	1	36	59	2	1	4.57	2	15646	0	2	1
27014	21.97	1	0	0	0	1	3831.9	2003-2004	2	38	63	0	0	1	0	766.379	0	0	1
27019	29.44	1	0	0	1	1	17305	2003-2004	1	39	43	0	1	0	0	3460.99	0	0	0
27024	33.67	1	0	0	0	1	53351.3	2003-2004	1	42	74	2	1	1.34	2	10670.3	1	1	1
27029	29.48	1	0	1	0	0	30636.8	2003-2004	1	35	58	1	2	0.99	0	6127.36	0	0	2
27031	24.97	0	0	1	0	1	16588.4	2003-2004	1	41	81	2	0	2.06	2	3317.67	0	1	0
27032	29.51	1	0	0	0	0	12922.3	2003-2004	1	36	63	3	0	1.48	1	2584.46	0	1	2
27033	28.13	1	0	0	0	1	3759.81	2003-2004	2	38	85	0	1	0.72	0	751.962	0	0	1
27036	30.33	1	0	0	0	0	13805.9	2003-2004	1	43	43	0	2	1.6	2	2761.18	0	1	0
27037	26.83	1	0	1	0	0	32966.3	2003-2004	1	38	74	2	0	4.13	2	6593.27	0	2	0
27041	25.97	0	0	0	0	1	42149.1	2003-2004	2	31	57	2	0	0.75	0	8429.82	0	0	0
27057	28.85	1	0	0	0	0	98532.8	2003-2004	1	37	46	2	0	0.41	1	19706.6	0	0	0
27059	22.39	1	0	1	0	1	25537.2	2003-2004	1	36	48	3	2	3.6	0	5107.45	0	2	2
27060	23.84	1	0	0	0	0	83021.2	2003-2004	1	35	57	1	0	4.91	2	16604.2	0	2	0
27064	36.89	0	0	0	0	0	14149.8	2003-2004	2	39	63	3	0	5	2	2829.95	0	2	0
27066	44.12	0	0	0	0	1	78406.8	2003-2004	2	39	57	2	0	4.59	2	15681.4	0	2	0
27072	38.4	1	0	0	0	0	45255.8	2003-2004	2	33	61	2	0	2.39	2	9051.16	0	1	1
27079	22.25	0	0	1	0	0	45816.3	2003-2004	2	39	43	2	1	0.44	0	9163.27	0	0	2
27085	31.78	1	0	0	0	1	7359.28	2003-2004	2	30	85	2	1	1.42	2	1471.86	0	1	0
27091	26.64	0	0	0	0	0	27525.8	2003-2004	2	33	50	3	0	1.79	2	5505.16	0	1	2
27092	25.24	1	0	0	0	0	3759.81	2003-2004	2	38	78	0	1	1.29	1	751.962	0	0	0
27098	52.85	0	0	0	0	1	19898.1	2003-2004	2	43	44	0	1	1.97	2	3979.63	0	1	0
27103	24.45	0	0	0	1	1	102300	2003-2004	2	35	49	2	0	3.25	0	20460.1	0	1	2
27104	27.37	1	0	0	0	0	18819	2003-2004	1	43	41	0	0	1.52	2	3763.8	0	1	2
27108	24.86	0	0	0	0	0	49508.1	2003-2004	2	35	66	2	0	4	2	9901.62	0	2	0
27123	24	1	0	0	0	1	38570.9	2003-2004	2	34	71	2	1	1.76	2	7714.18	0	1	0
27129	28.1	0	0	0	0	1	48309.6	2003-2004	2	30	72	2	0	4.95	2	9661.92	0	2	1
27143	24.52	1	0	0	0	0	32047.2	2003-2004	2	35	70	2	1	2.26	2	6409.45	0	1	1
27153	38.62	1	1	1	0	1	21476.1	2003-2004	1	33	61	2	1	1.49	2	4295.22	0	1	1
27154	26.06	0	0	0	0	1	24726.4	2003-2004	1	41	46	3	1	1.44	2	4945.28	0	1	2
27156	28.16	1	0	0	0	0	46417.1	2003-2004	1	38	62	2	0	3.14	2	9283.41	0	1	1
27163	30.55	1	0	0	0	0	10565.5	2003-2004	1	31	65	0	0	4.13	1	2113.1	0	2	0
27165	32.63	0	0	0	0	1	19938.8	2003-2004	2	37	85	2	1	0.93	1	3987.76	0	0	1
27166	30.48	1	0	0	0	1	23023.5	2003-2004	2	32	81	2	0	1.92	2	4604.69	0	1	0
27170	27.52	0	0	1	0	1	24402.4	2003-2004	1	31	84	2	0	4.13	2	4880.48	0	2	1
27171	28.19	0	0	0	1	1	63775.1	2003-2004	2	36	65	2	0	3.12	1	12755	1	1	0
27177	30.12	0	1	0	0	0	49556.2	2003-2004	1	37	54	2	0	1.89	2	9911.23	1	1	0
27179	39.26	0	0	0	0	1	33119.1	2003-2004	2	33	75	2	1	1.07	1	6623.81	1	0	1
27181	18.84	0	0	0	0	0	78229.9	2003-2004	1	36	50	2	0	5	2	15646	0	2	0
27188	36.52	0	0	0	0	0	13374.1	2003-2004	1	39	68	3	0	2.28	2	2674.82	0	1	0
27190	27.57	0	0	0	0	1	30652.1	2003-2004	1	42	84	2	1	1.77	0	6130.42	0	1	0
27194	20.47	1	0	0	0	0	12592.4	2003-2004	2	35	61	3	1	0.64	0	2518.47	0	0	2
27199	29.11	0	0	0	0	0	38661.9	2003-2004	2	29	71	2	0	4.95	1	7732.38	0	2	0
27209	25.77	0	0	0	0	0	60562.6	2003-2004	1	31	71	2	1	3.9	1	12112.5	0	2	0
27213	32.41	0	0	1	0	0	5524.43	2003-2004	1	34	76	0	2	0.78	1	1104.89	0	0	0
27215	32.23	1	0	0	1	1	27114.1	2003-2004	2	29	75	2	0	5	2	5422.83	0	2	1
27217	27.17	1	0	1	1	1	89060.5	2003-2004	1	38	51	2	0	4.35	2	17812.1	1	2	2
27219	27.01	1	0	0	0	0	34258.7	2003-2004	1	37	50	1	0	0.98	2	6851.73	0	0	0
27220	41.76	0	0	0	0	1	14544.3	2003-2004	2	43	64	3	1	0.62	2	2908.85	0	0	1
27221	28.45	1	0	1	0	1	18075.4	2003-2004	2	39	83	2	0	5	2	3615.07	0	2	1
27222	27.41	1	0	0	0	1	82500.2	2003-2004	1	29	45	2	0	3.83	2	16500	0	2	2
27227	29.01	1	0	0	0	0	58126.2	2003-2004	2	36	65	2	0	4	1	11625.2	0	2	0
27233	41.22	0	0	0	0	0	33763.9	2003-2004	2	34	64	2	1	1.18	0	6752.78	0	0	1
27235	29.25	1	0	0	0	0	3759.81	2003-2004	2	38	76	0	0	1.09	0	751.962	0	0	2
27251	23	1	0	0	0	0	13805.9	2003-2004	2	43	46	0	0	4.24	0	2761.18	0	2	1
27254	28.81	1	0	0	0	0	28320.4	2003-2004	1	43	49	1	0	1.2	0	5664.07	0	0	1
27257	31.92	0	0	0	0	1	29939.5	2003-2004	1	42	76	3	1	4.68	2	5987.89	1	2	0
27259	28.22	1	0	0	0	0	18611.9	2003-2004	1	29	81	2	0	2.99	2	3722.38	0	1	0
27261	29.9	0	0	0	0	1	25663.5	2003-2004	1	30	45	3	2	0.08	1	5132.71	0	0	0
27265	29.04	1	0	0	0	1	12922.3	2003-2004	1	36	60	3	0	1.05	2	2584.46	0	0	2
27267	23.61	0	0	0	0	0	3916	2003-2004	1	34	62	0	0	1.31	0	783.2	0	1	0
27269	32.65	0	0	0	1	1	25588.1	2003-2004	2	41	40	3	2	1.92	1	5117.62	0	1	2
27270	22.08	1	1	0	0	0	84165.4	2003-2004	1	39	54	2	0	5	2	16833.1	0	2	1
27272	33.87	0	0	1	0	0	99870.6	2003-2004	2	32	53	2	0	4	2	19974.1	0	2	2
27275	34.01	1	0	0	1	1	104202	2003-2004	2	34	52	2	0	5	1	20840.3	0	2	2
27281	25.83	1	0	0	0	0	6374.62	2003-2004	1	34	60	0	0	1.9	0	1274.92	0	1	2
27282	39.55	1	1	0	1	1	59114.5	2003-2004	2	32	63	2	0	2.4	2	11822.9	1	1	1
27285	27.84	1	0	0	0	0	21351.3	2003-2004	1	34	48	0	0	3.28	2	4270.25	0	1	1
27290	19.45	0	0	0	0	0	17317.9	2003-2004	1	35	83	2	1	0.99	2	3463.59	0	0	0
27293	25.67	1	0	0	0	1	25537.2	2003-2004	1	36	50	1	1	3.6	0	5107.45	0	2	2
27294	42.07	0	0	0	0	0	33763.9	2003-2004	2	34	66	2	0	0.96	2	6752.78	1	0	1
27300	24.3	0	1	0	1	1	42256.8	2003-2004	1	35	47	1	1	0.11	2	8451.37	0	0	0
27301	29.96	0	1	0	1	0	50214	2003-2004	1	33	48	2	0	4.59	2	10042.8	1	2	0
27309	28.09	1	0	0	0	0	3012.57	2003-2004	2	40	72	0	0	2.44	0	602.514	0	1	1
27312	24.54	1	0	0	0	0	2809.3	2003-2004	2	43	65	0	0	0.79	0	561.859	0	0	1
27313	24.08	1	0	0	0	0	18049.4	2003-2004	1	40	42	0	0	2	2	3609.88	0	1	0
27315	39.6	0	0	0	0	1	65614.9	2003-2004	1	31	67	2	0	2.64	2	13123	0	1	1
27317	31.91	1	0	0	0	0	23640.3	2003-2004	2	42	47	3	2	2.69	2	4728.07	0	1	0
27318	24.05	0	0	0	0	0	26072	2003-2004	2	42	43	3	1	0	0	5214.4	0	0	0
27320	28.92	1	0	0	0	0	23640.3	2003-2004	2	42	47	3	0	4.66	0	4728.07	0	2	2
27323	26.72	0	0	0	0	0	52339.8	2003-2004	2	30	68	2	0	3.71	2	10468	0	2	0
27324	19.35	0	0	0	0	0	24726.4	2003-2004	1	41	45	3	1	0.06	0	4945.28	0	0	2
27327	28.73	1	0	0	0	0	3238.03	2003-2004	1	34	74	0	0	0.58	0	647.605	0	0	1
27335	26.79	1	0	0	0	0	3238.03	2003-2004	1	34	77	0	0	1.65	0	647.605	0	1	1
27339	29.02	0	0	0	0	0	99870.6	2003-2004	2	32	53	2	0	5	1	19974.1	0	2	0
27342	27.87	1	0	1	0	0	89046.7	2003-2004	2	39	56	2	0	4.48	1	17809.3	0	2	0
27344	19.71	0	0	0	0	0	79341.4	2003-2004	1	43	42	2	2	0.97	2	15868.3	0	0	0
27346	21.79	1	0	1	1	1	4346.33	2003-2004	1	34	60	0	0	1.61	0	869.266	0	1	2
27348	29.73	1	0	0	0	0	16910.4	2003-2004	2	42	46	0	0	0.88	0	3382.07	0	0	2
27354	37.22	0	0	0	0	1	57382.9	2003-2004	2	36	48	2	1	1.56	1	11476.6	1	1	2
27358	23.89	0	0	0	0	0	15208.5	2003-2004	1	42	41	0	0	1.09	0	3041.69	0	0	0
27359	19.19	1	0	0	1	1	104202	2003-2004	2	34	58	2	0	2.81	0	20840.3	1	1	2
27363	43.27	0	0	0	0	0	24726.4	2003-2004	1	41	58	3	1	2.23	2	4945.28	0	1	1
27370	40.51	0	0	0	0	0	64592.9	2003-2004	2	40	55	2	1	4.4	2	12918.6	0	2	0
27377	24.57	1	0	0	0	1	16671.1	2003-2004	1	35	85	2	0	2.89	1	3334.22	0	1	0
27386	29.64	0	1	1	1	1	2671.78	2003-2004	2	40	64	0	0	1.16	1	534.356	1	0	2
27391	26.4	0	0	1	0	1	78418.9	2003-2004	1	38	55	2	0	5	2	15683.8	0	2	1
27393	35.57	1	0	0	0	0	22106.9	2003-2004	1	34	44	0	2	1.97	0	4421.37	0	1	1
27402	24.76	1	0	0	0	1	54308.4	2003-2004	2	34	62	2	0	2.4	1	10861.7	0	1	0
27406	26.59	1	0	0	0	0	31214.9	2003-2004	1	29	74	1	0	2.72	2	6242.99	0	1	0
27407	19.78	0	0	1	1	1	44545.9	2003-2004	2	35	46	2	0	0.86	1	8909.18	1	0	2
27411	22.9	0	0	0	1	0	19499.5	2003-2004	1	29	85	2	1	1.74	2	3899.89	0	1	1
27415	29.56	0	1	0	1	1	19084.4	2003-2004	1	40	52	0	0	1.57	2	3816.88	0	1	0
27418	24.74	1	0	0	0	0	15833.3	2003-2004	1	41	85	2	0	5	2	3166.66	0	2	1
27421	31.34	0	0	0	0	0	24245.5	2003-2004	2	36	41	0	0	3.98	2	4849.11	0	2	0
27423	22.13	0	0	1	0	1	21972.3	2003-2004	2	34	82	2	1	0.81	0	4394.46	0	0	0
27429	42.58	0	0	0	0	1	18455.3	2003-2004	1	36	72	3	2	3.71	2	3691.06	0	2	2
27433	27.66	1	0	0	0	0	104202	2003-2004	2	34	53	2	0	4.98	1	20840.3	0	2	2
27435	25.87	1	0	0	0	0	30400.5	2003-2004	1	35	73	2	0	2.48	2	6080.09	0	1	1
27440	27.47	1	1	0	0	1	12620	2003-2004	2	35	75	2	2	0.65	1	2524	1	0	0
27452	22.8	1	0	0	0	0	82128.6	2003-2004	1	35	50	2	0	5	2	16425.7	0	2	0
27456	28.05	0	0	0	0	1	51510.4	2003-2004	2	31	75	2	1	2.15	2	10302.1	0	1	0
27457	34.1	0	0	0	1	1	15507.9	2003-2004	2	31	68	3	0	1.12	0	3101.58	0	0	0
27471	32.79	1	1	0	1	1	98374.1	2003-2004	1	29	47	2	0	1.97	2	19674.8	0	1	1
27472	24.21	1	1	1	0	1	82128.6	2003-2004	1	35	54	2	1	5	2	16425.7	0	2	2
27480	22.28	1	0	0	0	0	3831.9	2003-2004	2	38	63	0	0	2.11	2	766.379	0	1	2
27482	21.67	0	0	0	0	0	15025.5	2003-2004	2	37	69	3	1	3.06	0	3005.1	0	1	1
27484	24.39	0	1	0	0	1	24402.4	2003-2004	1	31	85	2	1	2.78	2	4880.48	0	1	0
27486	29.09	1	0	0	0	0	22975	2003-2004	2	35	65	2	0	1.36	2	4595	0	1	0
27490	26.18	1	0	0	0	1	41984.3	2003-2004	2	32	76	2	0	2.56	2	8396.87	0	1	1
27504	31.04	1	0	0	0	1	32961.2	2003-2004	2	39	75	2	0	2.55	2	6592.25	0	1	0
27508	19.24	0	0	0	0	0	30882.4	2003-2004	1	32	43	3	1	3.9	1	6176.49	0	2	2
27510	22.77	0	0	0	0	0	91750.8	2003-2004	2	34	52	2	1	0.56	2	18350.2	0	0	0
27513	29.04	0	0	0	0	0	108516	2003-2004	1	37	44	2	0	5	2	21703.2	0	2	1
27516	25.9	1	0	0	0	1	2209.22	2003-2004	1	34	78	0	0	0.64	0	441.844	0	0	1
27520	24.34	1	0	0	1	1	4346.33	2003-2004	1	34	63	0	0	0.59	0	869.266	0	0	0
27521	34.25	0	1	0	0	0	28053.2	2003-2004	2	35	66	2	0	1.04	0	5610.65	0	0	0
27526	28.93	0	0	0	1	0	14152	2003-2004	1	38	64	3	1	1.34	1	2830.39	0	1	1
27527	22.99	0	1	0	0	1	18256	2003-2004	2	35	81	2	0	0.75	0	3651.21	0	0	0
27528	46.25	0	0	0	0	1	39599.4	2003-2004	1	29	59	2	2	1.29	1	7919.87	0	0	0
27529	28.77	1	0	0	0	1	59803.1	2003-2004	1	31	63	2	0	5	2	11960.6	0	2	1
27537	26.63	1	0	0	0	0	59114.5	2003-2004	1	33	69	2	0	2	2	11822.9	0	1	1
27538	29.33	1	0	1	1	1	111798	2003-2004	2	34	47	2	0	5	2	22359.6	0	2	2
27544	16.58	1	0	0	0	0	41161.7	2003-2004	2	31	43	2	0	1.27	1	8232.33	0	0	0
27552	44.7	0	1	0	0	1	4981.25	2003-2004	2	38	77	0	1	0.75	0	996.251	0	0	0
27559	29.21	0	0	0	0	0	54071.6	2003-2004	2	37	67	2	0	3.6	1	10814.3	0	2	1
27568	25.44	0	0	0	0	0	40585.3	2003-2004	2	30	73	2	0	1.68	0	8117.06	1	1	0
27574	20.09	0	0	0	0	1	24402.4	2003-2004	1	31	85	2	1	3.71	1	4880.48	0	2	1
27579	20.7	0	0	0	0	0	17466.1	2003-2004	1	35	85	2	0	5	2	3493.22	0	2	0
27584	25.59	0	0	0	0	1	30878.4	2003-2004	1	30	75	2	0	1.11	0	6175.68	0	0	0
27587	21.1	1	0	0	0	1	111527	2003-2004	2	36	52	2	0	3.2	2	22305.4	0	1	2
27595	38.11	1	0	0	0	1	90301.1	2003-2004	1	39	46	2	0	3.71	2	18060.2	0	2	0
27596	27.36	0	0	0	0	1	59865.2	2003-2004	2	32	73	2	0	2.56	1	11973	0	1	0
27597	23.24	1	0	0	0	0	54308.4	2003-2004	2	39	69	2	0	3.04	1	10861.7	0	1	1
27598	28.34	1	1	0	0	0	94557.9	2003-2004	2	37	54	2	0	2.92	2	18911.6	0	1	0
27600	32.36	0	0	0	0	1	91750.8	2003-2004	2	34	54	2	0	5	1	18350.2	0	2	0
27601	30.27	0	0	0	0	0	11451.5	2003-2004	1	42	69	3	1	4.26	0	2290.29	0	2	0
27604	26.07	0	0	0	0	0	26072	2003-2004	2	42	42	3	1	2.56	2	5214.4	0	1	1
27610	32.35	1	0	0	0	1	32966.3	2003-2004	1	38	75	2	0	2.06	0	6593.27	0	1	1
27611	23.9	0	0	0	0	0	15911.8	2003-2004	1	39	42	0	0	0.91	0	3182.35	0	0	2
27620	32.46	0	0	0	0	1	91750.8	2003-2004	2	34	59	2	0	2.4	1	18350.2	0	1	1
27622	21.2	1	0	0	0	0	47787.5	2003-2004	1	29	60	2	1	3.9	2	9557.5	0	2	1
27628	22.9	0	0	0	0	0	38371	2003-2004	1	36	56	1	0	1.3	0	7674.2	0	1	0
27630	28.93	0	0	0	0	1	25663.5	2003-2004	1	30	56	3	0	1.22	1	5132.71	0	0	0
27634	28.55	1	0	0	0	0	88845.8	2003-2004	1	36	50	2	0	5	2	17769.2	0	2	0
27635	29.61	0	0	0	0	0	74108.8	2003-2004	1	39	56	2	0	5	1	14821.8	0	2	1
27641	33.95	0	0	0	0	0	91750.8	2003-2004	2	34	56	2	1	1.93	1	18350.2	0	1	0
27642	24.09	0	0	1	1	1	38463.7	2003-2004	1	38	57	1	1	0.44	2	7692.75	1	0	2
27651	32.35	1	0	0	0	0	11208.6	2003-2004	1	33	78	2	0	1.2	2	2241.72	0	0	0
27657	21.19	0	0	0	0	1	46964.1	2003-2004	1	35	65	2	0	2.89	1	9392.82	1	1	1
27659	30.23	1	0	0	0	0	29967	2003-2004	1	30	74	2	0	4.54	0	5993.41	0	2	1
27660	31.48	1	0	0	0	0	119657	2003-2004	2	36	45	2	0	3.98	2	23931.4	0	2	2
27662	28.39	0	0	0	0	0	23220.3	2003-2004	2	29	47	3	1	0.58	1	4644.06	0	0	2
27667	24.04	0	1	0	0	1	86553	2003-2004	2	29	45	2	0	2.4	2	17310.6	0	1	1
27669	23.74	1	0	0	0	0	9340.31	2003-2004	2	31	85	2	1	0.7	0	1868.06	0	0	0
27671	23.42	0	0	0	0	1	50928	2003-2004	1	38	62	2	0	3.92	1	10185.6	0	2	1
27675	33.7	0	0	0	0	1	45002.9	2003-2004	2	34	55	2	0	1.98	2	9000.58	1	1	1
27678	25.66	1	1	0	1	0	40076.4	2003-2004	2	30	60	2	0	2.4	1	8015.27	1	1	2
27680	27.28	0	0	0	0	1	28053.2	2003-2004	2	35	66	2	0	1.36	2	5610.65	0	1	2
27684	41.74	1	1	0	1	1	31949.1	2003-2004	2	35	57	2	1	1.2	2	6389.83	1	0	1
27687	20.81	1	0	0	0	0	30400.5	2003-2004	1	35	76	2	0	4.95	2	6080.09	0	2	0
27688	31.73	0	0	0	0	0	3993.99	2003-2004	2	42	64	0	2	1.08	1	798.798	0	0	0
27689	20.73	0	1	0	0	0	19499.5	2003-2004	1	29	82	2	1	2.89	1	3899.89	0	1	0
27697	32.32	1	0	0	0	0	104202	2003-2004	2	34	54	2	2	1.92	1	20840.3	0	1	1
27700	24.87	0	0	0	0	0	34971.8	2003-2004	2	30	72	2	1	1.67	1	6994.36	0	1	2
27703	25.18	1	0	1	1	1	38452.8	2003-2004	2	34	57	2	1	1.1	0	7690.56	1	0	2
27708	28.21	0	0	0	0	0	15947.8	2003-2004	2	40	42	0	0	2.12	0	3189.56	0	1	0
27713	25.6	0	0	0	0	0	74108.8	2003-2004	1	39	52	2	1	2.1	2	14821.8	0	1	1
27722	29.86	1	0	0	0	0	5225.31	2003-2004	2	38	60	0	0	4.8	2	1045.06	0	2	0
27723	25.41	1	0	1	0	0	98532.8	2003-2004	1	37	44	2	0	3.96	2	19706.6	0	2	0
27726	33.33	0	1	1	1	1	105218	2003-2004	2	34	42	2	0	1.61	0	21043.6	0	1	2
27730	22.94	0	0	0	0	1	21972.3	2003-2004	2	39	85	2	1	1.13	1	4394.46	0	0	0
27739	29.35	1	0	0	0	1	47787.5	2003-2004	1	29	68	2	1	4.01	2	9557.5	0	2	1
27742	26.43	1	0	0	1	1	24331.7	2003-2004	1	29	68	2	1	5	1	4866.34	1	2	0
27746	31.44	0	0	0	0	1	49908.1	2003-2004	2	37	73	2	0	4	0	9981.63	0	2	0
27749	26.2	0	0	0	0	0	59586.2	2003-2004	2	34	65	2	0	1.68	2	11917.2	0	1	0
27754	25.13	1	1	0	1	1	104202	2003-2004	2	34	51	2	0	5	1	20840.3	0	2	1
27761	26.83	0	0	0	0	1	20807	2003-2004	1	34	45	0	0	3.32	1	4161.4	0	1	1
27763	26.71	1	1	0	0	0	15833.3	2003-2004	1	41	81	2	0	5	1	3166.66	0	2	1
27766	29.79	1	0	0	0	1	42473.4	2003-2004	1	31	76	2	0	1.24	1	8494.68	0	0	0
27770	29.9	0	0	0	0	1	36137.5	2003-2004	2	36	67	2	1	0.59	0	7227.49	0	0	0
27784	31.72	0	0	0	0	0	3651.93	2003-2004	1	43	72	0	0	1.24	0	730.386	0	0	0
27789	26.21	1	0	0	0	0	21825.7	2003-2004	2	42	62	2	1	5	0	4365.13	0	2	2
27792	31.38	1	0	0	0	1	15082.9	2003-2004	2	40	57	0	0	0.32	0	3016.59	0	0	1
27810	28.1	0	0	0	0	0	5179.16	2003-2004	1	34	71	0	0	1.34	0	1035.83	0	1	0
27811	29.69	1	0	0	0	0	82500.2	2003-2004	2	30	47	2	1	2.65	1	16500	0	1	1
27812	26.64	1	0	0	0	0	2060.94	2003-2004	2	43	69	0	0	1.28	0	412.188	0	0	0
27828	28.15	1	0	0	0	1	22975	2003-2004	2	35	63	2	0	1.07	1	4595	0	0	1
27834	22.74	0	0	1	1	1	4289.96	2003-2004	1	34	70	0	1	0.42	1	857.991	1	0	1
27836	25.61	1	0	0	0	0	45122.9	2003-2004	2	35	66	2	0	5	2	9024.59	0	2	1
27838	30	1	0	0	0	1	36061.1	2003-2004	1	32	79	2	0	4.59	0	7212.22	0	2	1
27839	22.75	1	0	0	0	1	3238.03	2003-2004	1	34	70	0	0	0.99	0	647.605	0	0	0
27840	28.64	1	0	0	0	0	27179.1	2003-2004	2	37	46	3	0	2.12	1	5435.82	0	1	2
27842	25.98	1	0	0	0	0	47703.8	2003-2004	2	30	68	2	0	3.71	2	9540.76	0	2	1
27848	24.47	1	0	0	1	1	38570.9	2003-2004	2	39	71	2	0	5	1	7714.18	0	2	0
27854	43.49	0	1	0	0	1	14746.5	2003-2004	1	41	46	0	0	0.79	0	2949.29	0	0	0
27856	35.79	0	0	0	1	1	46278.1	2003-2004	1	33	69	2	0	1.98	2	9255.62	0	1	0
27859	31.87	1	0	0	0	1	16433.4	2003-2004	1	30	84	2	1	2.45	2	3286.68	0	1	0
27862	26.73	0	0	0	0	0	4166.99	2003-2004	2	43	63	0	1	1.11	0	833.398	0	0	0
27869	25.92	0	0	0	0	0	115317	2003-2004	2	31	41	2	0	4.24	1	23063.4	0	2	0
27872	28.34	1	0	0	0	1	94557.9	2003-2004	2	37	53	2	0	5	1	18911.6	1	2	0
27873	23.1	1	0	0	0	0	58126.2	2003-2004	2	36	60	2	0	5	2	11625.2	0	2	0
27875	26.13	1	0	0	0	0	42179	2003-2004	2	30	66	2	0	3.74	2	8435.8	0	2	1
27876	23.55	0	0	0	0	0	64498	2003-2004	2	29	54	2	0	5	2	12899.6	0	2	1
27878	30.56	0	0	0	0	0	41887.2	2003-2004	2	29	60	2	0	4.96	2	8377.44	0	2	1
27880	16.61	1	0	0	0	0	20405.5	2003-2004	2	30	63	2	1	0.9	0	4081.1	0	0	0
27882	30.88	0	0	0	0	0	20095.8	2003-2004	1	34	49	0	0	4.13	2	4019.16	0	2	0
27888	26.02	1	0	0	0	0	3300.11	2003-2004	1	34	69	0	0	2.95	1	660.021	0	1	0
27895	30.21	0	0	0	0	0	29974.8	2003-2004	2	37	49	3	1	1.84	1	5994.96	0	1	0
27897	40.76	1	0	1	1	1	12620	2003-2004	2	35	71	2	0	1.04	0	2524	0	0	1
27900	29.98	1	0	0	0	1	38452.8	2003-2004	2	34	59	2	0	1.84	1	7690.56	0	1	1
27909	24.96	0	1	0	0	1	91750.8	2003-2004	2	34	53	2	0	2.96	2	18350.2	1	1	0
27910	32.28	0	1	0	0	1	54998.1	2003-2004	2	34	71	2	0	1.28	0	10999.6	0	0	1
27920	25.73	0	0	0	0	1	60562.6	2003-2004	2	32	73	2	0	3.71	2	12112.5	0	2	0
27921	29.23	1	0	0	0	0	37158.8	2003-2004	1	38	49	2	1	2.12	1	7431.76	0	1	0
27930	29.22	1	0	0	1	1	42473.4	2003-2004	1	31	78	2	0	3.96	0	8494.68	0	2	1
27932	27.08	1	0	0	0	0	23269.9	2003-2004	1	30	41	3	2	4.45	2	4653.99	0	2	2
27933	24.67	0	0	0	0	0	74108.8	2003-2004	1	39	52	2	1	5	2	14821.8	0	2	1
27937	21.83	0	0	0	0	0	99870.6	2003-2004	2	32	55	2	0	4	2	19974.1	0	2	2
27942	27.26	0	0	0	0	0	22160.3	2003-2004	2	39	82	2	0	5	2	4432.05	0	2	0
27950	20.36	0	0	0	0	0	95660.1	2003-2004	1	30	47	2	0	1.77	2	19132	0	1	0
27957	33.98	0	0	0	0	1	40585.3	2003-2004	2	30	72	2	0	1.6	2	8117.06	0	1	0
27960	22.5	0	0	0	0	1	60562.6	2003-2004	1	31	72	2	0	5	2	12112.5	0	2	1
27961	26.85	0	0	0	0	1	19499.5	2003-2004	1	29	81	2	1	1.49	0	3899.89	0	1	1
27963	18.78	0	0	0	0	1	18937.3	2003-2004	2	39	82	2	1	4	0	3787.47	0	2	1
27971	33.47	0	0	0	0	1	35353.9	2003-2004	2	36	42	3	0	1.43	2	7070.79	0	1	0
27972	25.37	1	0	0	0	1	36125	2003-2004	2	31	70	2	0	4	2	7224.99	0	2	1
27979	29.8	1	1	0	0	0	23201.5	2003-2004	2	41	47	3	1	5	2	4640.31	0	2	0
27980	26.25	1	0	0	0	1	76894.6	2003-2004	2	30	57	2	0	4.16	0	15378.9	0	2	2
27985	26.35	0	0	0	0	0	24726.4	2003-2004	1	41	56	3	1	5	2	4945.28	0	2	0
27992	20.83	1	0	0	0	0	34688.7	2003-2004	2	42	49	1	1	1.19	2	6937.73	0	0	1
27995	26.51	0	0	0	0	1	52516.2	2003-2004	1	37	65	2	0	2.31	2	10503.2	1	1	0
28000	28.64	1	0	0	0	0	26397.3	2003-2004	1	37	46	3	0	5	2	5279.45	0	2	0
28009	25.86	1	0	0	0	0	25669.2	2003-2004	1	34	48	0	0	2.27	1	5133.85	0	1	2
28011	28.03	0	0	0	0	0	11451.5	2003-2004	1	42	63	3	0	5	2	2290.29	0	2	1
28014	41.56	0	0	0	0	0	50920.1	2003-2004	2	39	64	2	0	3.2	2	10184	0	1	0
28018	43.56	0	0	0	0	0	30937.1	2003-2004	2	31	43	3	0	0.85	2	6187.42	0	0	0
28019	22.27	0	0	0	0	0	29328.7	2003-2004	2	30	78	2	0	1.32	1	5865.73	0	1	0
28027	33.83	0	0	0	0	0	58655.1	2003-2004	2	36	63	1	0	3.4	1	11731	0	1	0
28028	24.73	0	0	0	0	0	5042.87	2003-2004	1	34	69	0	0	1.98	2	1008.57	0	1	0
28031	33.94	1	0	0	0	0	11775	2003-2004	1	30	61	3	0	2.52	2	2355	0	1	2
28033	24.69	0	0	0	1	1	85780.7	2003-2004	1	32	55	2	0	5	2	17156.1	0	2	2
28037	28.38	1	0	0	0	1	18819	2003-2004	1	43	48	0	0	0.56	0	3763.8	0	0	2
28043	31.91	1	0	0	0	1	26308.6	2003-2004	2	43	56	3	0	0.65	0	5261.71	0	0	1
28044	26.2	0	1	1	1	0	45696	2003-2004	2	35	79	2	0	2.56	2	9139.2	0	1	0
28060	26.52	1	0	0	0	0	21351.3	2003-2004	1	34	49	0	2	2.42	0	4270.25	0	1	2
28068	20.82	0	0	0	0	0	86553	2003-2004	2	29	45	2	0	3.09	2	17310.6	0	1	0
28070	33.43	0	0	0	0	0	39563.8	2003-2004	2	30	43	2	1	0.51	2	7912.77	0	0	0
28074	23.8	1	0	0	0	0	32047.2	2003-2004	2	35	76	2	0	1.92	2	6409.45	0	1	0
28077	27.1	1	0	0	0	0	82500.2	2003-2004	2	43	44	2	0	4.4	2	16500	0	2	0
28078	34.67	1	0	0	0	1	18641.9	2003-2004	1	31	85	2	0	5	2	3728.39	0	2	0
28083	38.43	0	0	0	1	1	28164	2003-2004	1	36	58	3	1	4.54	1	5632.81	0	2	0
28092	24.33	1	0	0	0	0	54308.4	2003-2004	2	34	68	2	1	2.15	0	10861.7	0	1	1
28096	25.72	0	0	0	0	0	123125	2003-2004	2	34	45	2	2	2.23	1	24625	0	1	2
28108	30.73	1	0	1	1	0	40076.4	2003-2004	2	30	68	2	0	2.72	0	8015.27	0	1	1
28110	22.79	1	0	0	0	1	23269.9	2003-2004	1	30	53	3	2	3.12	0	4653.99	0	1	0
28115	21.2	1	0	0	0	0	29956.4	2003-2004	1	33	73	2	0	2.15	2	5991.28	0	1	1
28120	24.11	1	0	0	0	0	4264.57	2003-2004	1	34	76	0	0	0.83	0	852.914	0	0	1
28124	26.34	1	0	1	1	1	43476.1	2003-2004	2	34	43	2	1	0	2	8695.22	0	0	2
28137	29.98	1	0	0	0	0	96576.6	2003-2004	2	39	44	1	1	5	2	19315.3	0	2	2
28138	40.72	1	0	0	0	1	113423	2003-2004	2	32	52	2	0	4.47	2	22684.6	0	2	0
28142	29.12	0	0	0	0	0	102300	2003-2004	2	35	41	1	2	0.64	1	20460.1	0	0	2
28144	29.48	0	1	0	0	1	42729.9	2003-2004	1	30	78	2	1	1.45	1	8545.97	0	1	0
28154	34.1	1	0	0	0	0	32961.2	2003-2004	2	39	74	2	1	3.87	2	6592.25	0	2	0
28158	31.44	1	0	0	0	0	105659	2003-2004	1	32	45	2	0	0.56	1	21131.8	0	0	2
28169	29.76	1	0	0	0	1	40076.4	2003-2004	2	30	62	2	0	4.83	2	8015.27	0	2	2
28171	22.64	1	0	0	0	0	9323.8	2003-2004	1	32	82	2	1	1.34	1	1864.76	0	1	2
28174	43.21	0	0	0	0	0	26072	2003-2004	2	42	47	3	1	1.24	2	5214.4	1	0	0
28177	26.91	0	0	1	0	1	48128.8	2003-2004	1	34	69	2	1	5	2	9625.76	0	2	1
28181	32.71	1	1	1	1	1	16427.6	2003-2004	1	33	81	2	1	2.31	1	3285.51	0	1	1
28191	25.53	1	0	1	0	1	23291.7	2003-2004	1	31	83	2	1	1.76	1	4658.33	0	1	1
28201	32.42	1	0	0	0	1	59114.5	2003-2004	2	32	63	2	0	4.4	1	11822.9	0	2	1
28204	40.81	0	0	0	0	0	35353.9	2003-2004	2	36	49	3	1	1.83	1	7070.79	0	1	1
28207	24.95	1	0	0	0	0	10753	2003-2004	2	42	75	3	0	1.92	0	2150.6	0	1	0
28210	25.73	1	0	0	0	0	2643.72	2003-2004	1	40	70	0	0	1.09	0	528.744	0	0	1
28211	31.91	1	1	0	0	1	32966.3	2003-2004	1	38	72	2	0	5	2	6593.27	1	2	1
28213	26.54	1	0	0	0	0	86828.7	2003-2004	1	33	42	2	0	5	2	17365.7	0	2	1
28215	36.27	0	0	1	0	0	46278.1	2003-2004	1	33	60	2	2	4.13	2	9255.62	0	2	0
28225	22.89	1	0	0	0	0	25598.9	2003-2004	1	38	46	3	1	1.34	1	5119.79	0	1	0
28228	28	0	0	0	0	0	59586.2	2003-2004	2	39	60	2	0	3.2	2	11917.2	0	1	0
28246	29.82	0	0	0	0	0	37744.3	2003-2004	2	40	40	2	0	1.27	2	7548.86	0	0	1
28247	28.27	0	0	1	1	1	52431.6	2003-2004	1	29	65	2	0	2.56	1	10486.3	0	1	0
28250	42.1	0	0	1	0	1	29112.5	2003-2004	2	39	52	3	1	2.89	0	5822.5	0	1	2
28253	25.75	0	0	0	0	1	17217.1	2003-2004	1	30	85	2	1	1.67	0	3443.41	1	1	0
28266	26.84	0	0	0	0	0	20807	2003-2004	1	34	41	0	1	1.31	0	4161.4	0	1	0
28269	30.16	1	0	0	0	1	89046.7	2003-2004	1	37	56	2	0	2.16	2	17809.3	0	1	1
28279	36	0	0	0	0	1	76457	2003-2004	2	33	51	2	0	3.2	2	15291.4	0	1	1
28280	23.77	0	0	0	0	1	48394.4	2003-2004	1	29	76	2	1	2.23	0	9678.87	0	1	1
28281	27.24	0	1	0	1	0	72315.3	2003-2004	1	35	55	2	0	5	1	14463.1	0	2	1
28283	28.71	1	0	0	0	0	10981.7	2003-2004	1	31	83	2	0	1.24	2	2196.35	0	0	1
28285	38.96	1	0	0	0	1	45752.9	2003-2004	1	40	60	2	0	5	0	9150.57	0	2	1
28291	27.45	0	1	1	1	1	33763.9	2003-2004	1	42	64	2	0	1.12	0	6752.78	1	0	2
28293	29.96	0	0	0	0	1	6908.71	2003-2004	2	35	70	0	1	0.89	0	1381.74	0	0	1
28297	35.52	0	0	0	0	1	67706.7	2003-2004	1	29	56	2	0	4.48	2	13541.3	0	2	0
28300	32.33	1	0	0	0	1	13753.1	2003-2004	2	37	60	3	0	2.39	2	2750.62	0	1	2
28317	26.55	0	0	0	0	0	4166.99	2003-2004	1	43	62	0	1	3.11	0	833.398	0	1	0
28319	32.36	1	0	0	0	0	40076.4	2003-2004	2	30	66	2	0	5	2	8015.27	0	2	0
28321	33.14	0	0	0	1	1	86553	2003-2004	2	29	49	2	0	5	2	17310.6	0	2	2
28324	23.03	1	0	0	0	0	39452.5	2003-2004	2	37	43	2	0	1.29	0	7890.5	0	0	2
28327	19.68	1	0	0	0	1	18611.9	2003-2004	1	29	85	2	0	3.36	2	3722.38	0	1	1
28330	26.16	0	0	0	0	0	85153.4	2003-2004	2	34	47	2	0	3.6	2	17030.7	0	2	0
28332	21.44	0	0	0	0	0	5524.43	2003-2004	1	34	77	0	1	0.84	0	1104.89	0	0	1
28336	26.32	1	0	0	0	1	10198	2003-2004	1	41	85	3	1	1.73	0	2039.61	0	1	1
28337	20.95	0	0	1	0	0	108516	2003-2004	1	37	47	2	1	4.59	2	21703.2	0	2	0
28348	24.52	1	0	0	0	0	23269.9	2003-2004	1	30	58	3	0	2.78	1	4653.99	0	1	2
28349	25.53	1	0	0	0	0	114744	2003-2004	1	31	53	2	0	0.97	2	22948.9	0	0	0
28350	24.61	0	0	0	0	0	83259.5	2003-2004	2	37	50	2	0	3.36	1	16651.9	0	1	0
28355	25.29	0	0	0	1	1	39743.9	2003-2004	2	34	76	2	0	0.96	0	7948.78	1	0	0
28365	22.47	1	0	0	1	1	23269.9	2003-2004	1	30	41	3	2	2	1	4653.99	0	1	2
28366	29.5	1	0	0	0	1	41855.8	2003-2004	2	32	53	2	2	0.21	0	8371.16	0	0	0
28377	26.15	1	0	0	0	1	32141.6	2003-2004	2	33	74	2	0	4.32	2	6428.31	0	2	1
28378	24.71	0	1	0	1	1	31635.6	2003-2004	2	29	50	1	1	1.03	2	6327.13	0	0	0
28385	28.34	1	0	0	1	1	54308.4	2003-2004	2	34	67	2	0	4.8	1	10861.7	0	2	1
28387	23.84	1	0	0	1	0	3300.11	2003-2004	1	34	60	0	0	1.24	0	660.021	0	0	2
28390	29.85	0	0	0	0	1	34964.3	2003-2004	1	30	50	2	0	0.95	0	6992.86	0	0	2
28394	23.93	0	0	0	0	0	4289.96	2003-2004	1	34	85	0	1	0.67	0	857.991	0	0	1
28396	38.81	0	0	1	0	1	19499.5	2003-2004	1	29	82	2	1	5	1	3899.89	0	2	1
28398	28.06	1	0	0	0	0	10481.7	2003-2004	1	42	69	3	0	5	2	2096.34	0	2	2
28400	25.49	0	0	0	0	0	4477.49	2003-2004	1	39	75	0	1	0.83	0	895.498	0	0	0
28403	26.03	0	0	0	0	0	77296.8	2003-2004	1	40	57	2	0	4.35	2	15459.4	0	2	0
28405	36.86	1	0	0	0	0	95538.2	2003-2004	2	39	41	2	0	2.72	2	19107.6	0	1	0
28414	27.31	1	0	0	0	0	24958.5	2003-2004	2	33	51	3	0	5	2	4991.7	0	2	1
28415	19.2	0	0	1	1	1	19499.5	2003-2004	1	29	83	2	0	1.11	2	3899.89	0	0	1
28416	27.08	1	0	1	0	1	10981.7	2003-2004	1	31	84	2	0	1.19	2	2196.35	0	0	1
28418	29.58	0	0	0	0	0	29974.8	2003-2004	2	37	42	3	1	1	1	5994.96	0	0	0
28423	23.32	1	0	0	0	0	35885	2003-2004	2	38	45	3	0	2.72	2	7177.01	0	1	2
28429	29.78	0	0	0	0	0	17466.1	2003-2004	1	35	85	2	1	1.67	0	3493.22	0	1	1
28430	38.27	0	0	0	0	1	16214.3	2003-2004	2	43	82	2	1	1.05	0	3242.85	0	0	0
28443	27.25	0	0	0	0	0	40585.3	2003-2004	2	30	74	2	0	4.4	2	8117.06	0	2	1
28457	25.99	1	1	1	1	0	92889	2003-2004	2	35	41	2	0	5	1	18577.8	0	2	0
28458	24.06	1	1	0	0	1	15189	2003-2004	2	34	76	2	0	1.28	0	3037.8	0	0	1
28459	29.15	1	0	0	0	0	23640.3	2003-2004	2	42	57	3	0	5	0	4728.07	0	2	1
28462	21.99	0	0	0	0	0	28232.1	2003-2004	1	38	43	3	0	5	2	5646.42	0	2	0
28467	25.27	0	0	0	0	0	74108.8	2003-2004	1	39	50	1	0	4.95	2	14821.8	0	2	0
28469	36.24	0	0	0	1	1	92166.9	2003-2004	1	41	49	1	1	4.54	2	18433.4	0	2	2
28473	28.25	1	0	0	0	0	2756.45	2003-2004	1	43	76	0	0	1.24	0	551.29	0	0	1
28474	24.55	1	0	0	1	0	17800.9	2003-2004	2	35	44	0	0	3.84	1	3560.18	0	2	2
28482	26.14	0	0	0	0	0	59652.4	2003-2004	2	32	60	1	0	5	2	11930.5	0	2	1
28487	20.82	0	1	0	0	1	115113	2003-2004	1	32	47	2	0	4.64	2	23022.7	0	2	1
28488	27.85	1	0	0	0	1	4264.57	2003-2004	1	34	73	0	0	0.99	0	852.914	1	0	1
28489	31.25	0	0	0	0	0	18526	2003-2004	1	40	41	0	0	3.6	1	3705.2	0	2	0
28494	21.47	1	0	1	0	1	30319.8	2003-2004	1	38	74	1	0	5	2	6063.95	1	2	2
28495	21.47	1	0	0	0	0	37153	2003-2004	2	39	47	2	0	1.61	2	7430.61	0	1	2
28499	22.25	1	0	0	0	0	80928.9	2003-2004	1	33	50	2	0	5	2	16185.8	0	2	1
28511	30.31	1	1	0	1	0	98532.8	2003-2004	1	37	40	2	0	2.45	2	19706.6	0	1	1
28512	28.35	0	0	0	0	0	46333.9	2003-2004	1	40	77	2	1	2	1	9266.78	0	1	0
28526	25.91	0	0	0	0	0	25588.1	2003-2004	2	41	41	3	0	3.63	2	5117.62	0	2	0
28528	32.69	1	0	0	0	0	18844	2003-2004	1	42	71	3	0	2.97	0	3768.81	0	1	0
28538	26.26	1	0	0	0	0	25537.2	2003-2004	1	36	54	3	1	0	0	5107.45	0	0	1
28541	30.41	0	0	0	0	0	39743.9	2003-2004	2	34	76	2	1	1.4	0	7948.78	0	1	2
28542	29.82	0	0	0	0	0	19530.9	2003-2004	1	37	85	2	2	2.1	0	3906.18	0	1	0
28545	29.06	1	0	0	0	1	7359.28	2003-2004	2	30	80	2	0	1.32	1	1471.86	0	1	1
28551	21.17	0	0	0	0	1	104981	2003-2004	1	36	42	1	0	2.32	0	20996.1	0	1	0
28552	28.98	0	0	0	0	1	78229.9	2003-2004	1	36	55	2	2	5	2	15646	0	2	0
28554	27.32	1	0	1	1	1	104202	2003-2004	2	34	54	2	0	4	0	20840.3	1	2	1
28565	27.6	0	0	1	0	0	23220.3	2003-2004	2	29	49	3	0	5	1	4644.06	0	2	2
28566	24.15	1	0	0	0	0	50864.4	2003-2004	2	31	65	2	0	4	0	10172.9	0	2	1
28567	26.57	1	0	0	0	0	16671.1	2003-2004	1	35	83	2	0	5	1	3334.22	0	2	0
28573	27.71	0	0	0	0	0	19499.5	2003-2004	1	29	85	2	1	2.84	2	3899.89	0	1	0
28575	28.3	0	0	0	0	0	13797.9	2003-2004	2	33	65	3	1	4	0	2759.58	1	2	1
28576	31.44	0	0	0	0	1	18937.3	2003-2004	2	39	85	2	1	1.83	1	3787.47	0	1	0
28579	37.02	1	0	0	0	0	58126.2	2003-2004	2	36	66	2	0	3.12	2	11625.2	0	1	1
28584	31.01	1	0	0	0	0	98374.1	2003-2004	1	29	44	2	0	5	2	19674.8	0	2	0
28585	33.07	0	0	1	1	0	3916	2003-2004	1	34	65	0	1	0	2	783.2	0	0	2
28586	36.13	1	0	1	1	1	4346.33	2003-2004	2	38	69	0	0	1.65	0	869.266	0	1	1
28590	28.02	1	0	0	0	1	4346.33	2003-2004	1	34	61	0	0	2.45	1	869.266	0	1	1
28601	24.49	1	0	0	1	1	14194.6	2003-2004	2	31	61	3	0	0.85	2	2838.93	0	0	2
28603	29.43	1	0	0	0	0	59114.5	2003-2004	2	32	61	2	0	3.84	1	11822.9	0	2	1
28608	40.55	0	0	0	1	1	29974.8	2003-2004	2	37	52	3	0	2.39	2	5994.96	1	1	2
28610	20.81	0	0	0	0	0	30652.1	2003-2004	1	42	81	2	1	1.69	0	6130.42	0	1	0
28612	26.26	0	0	0	0	0	4981.25	2003-2004	2	38	73	0	0	1.52	0	996.251	0	1	0
28614	35.78	0	0	0	0	1	4547.04	2003-2004	2	38	62	0	0	1.09	0	909.407	0	0	0
28615	34.71	0	0	0	0	0	22844.8	2003-2004	1	42	41	3	0	5	1	4568.96	0	2	0
28618	22.81	0	0	1	0	1	45002.9	2003-2004	2	34	53	2	0	1.28	0	9000.58	1	0	0
28620	21.93	1	0	0	0	0	18049.4	2003-2004	1	40	42	0	0	1.42	2	3609.88	0	1	1
28621	30.68	0	0	0	0	0	42729.9	2003-2004	1	30	72	2	1	3.56	1	8545.97	0	2	0
28631	25.99	0	1	0	1	1	83259.5	2003-2004	2	37	54	2	1	1.15	2	16651.9	1	0	2
28635	23.94	0	0	0	0	0	102300	2003-2004	2	35	44	2	0	5	2	20460.1	0	2	0
28639	26.46	0	0	0	0	0	26347.1	2003-2004	2	38	44	0	0	0.98	2	5269.41	0	0	0
28640	28.17	1	1	1	0	0	42473.4	2003-2004	1	31	74	2	0	4.13	2	8494.68	0	2	1
28641	26.15	1	0	0	0	0	47038.2	2003-2004	2	36	42	1	0	1.06	1	9407.64	0	0	1
28642	24.67	1	0	0	0	0	32141.6	2003-2004	2	33	77	2	1	1.72	2	6428.31	0	1	1
28644	23.86	0	0	0	0	1	4981.25	2003-2004	2	38	85	0	1	1.07	2	996.251	0	0	0
28649	26.19	1	0	1	0	1	22106.9	2003-2004	1	34	49	0	0	0.65	0	4421.37	0	0	2
28654	28.04	1	1	0	0	1	24958.5	2003-2004	2	33	58	3	0	0.05	0	4991.7	1	0	1
28656	25.27	0	0	0	0	1	5179.16	2003-2004	1	34	80	0	1	1.22	0	1035.83	0	0	1
28658	32.55	1	0	0	0	1	23269.9	2003-2004	1	30	47	3	1	2	2	4653.99	0	1	1
28662	28.43	0	0	0	0	0	50928	2003-2004	1	38	61	2	0	3.14	2	10185.6	0	1	1
28664	25.15	1	0	0	0	0	5225.31	2003-2004	2	38	68	0	0	0.98	2	1045.06	0	0	0
28666	26.3	1	0	0	0	0	2757.5	2003-2004	1	43	75	0	0	0.96	0	551.501	0	0	1
28669	27.41	1	0	1	0	1	59803.1	2003-2004	2	32	68	2	0	3.3	0	11960.6	0	1	1
28671	26.94	1	0	0	0	0	3831.9	2003-2004	2	38	61	0	0	0.83	0	766.379	0	0	0
28682	28.49	1	0	0	0	1	33994.4	2003-2004	1	37	78	2	0	2.29	1	6798.88	0	1	1
28687	25.76	0	0	1	1	1	115317	2003-2004	2	31	41	2	1	1.15	0	23063.4	0	0	2
28693	24.55	1	0	0	0	1	15189	2003-2004	2	34	72	2	0	1.17	2	3037.8	1	0	0
28696	27.57	1	0	0	0	0	113423	2003-2004	2	32	57	2	1	3.22	1	22684.6	0	1	1
28698	18.91	1	0	0	0	0	32082.8	2003-2004	2	30	43	2	0	0.8	1	6416.56	0	0	2
28701	25.16	1	0	0	0	0	97593.7	2003-2004	2	31	50	2	0	4	2	19518.7	0	2	0
28709	42.44	0	0	0	1	1	20095.8	2003-2004	1	34	59	0	0	1.9	0	4019.16	0	1	0
28712	41.23	1	0	0	0	0	23592.2	2003-2004	2	32	43	0	1	2.67	2	4718.43	0	1	0
28723	33.37	1	0	0	0	0	91689.9	2003-2004	1	29	52	2	0	5	2	18338	0	2	0
28727	28.8	0	0	0	0	1	90859	2003-2004	2	30	41	2	0	3.98	2	18171.8	0	2	0
28729	20.64	0	0	0	0	0	38661.9	2003-2004	2	29	74	2	0	5	2	7732.38	0	2	1
28730	27.52	0	0	0	0	1	25654.4	2003-2004	1	33	41	3	0	4.64	2	5130.88	0	2	0
28740	27.8	0	0	0	0	1	59586.2	2003-2004	2	34	66	2	1	1.93	1	11917.2	0	1	0
28742	28.98	0	0	0	0	1	8123.84	2003-2004	2	36	61	0	1	5	2	1624.77	0	2	0
28744	25.62	0	1	0	0	0	29974.8	2003-2004	2	37	56	3	1	4.3	2	5994.96	1	2	1
28746	27.94	0	0	0	0	0	16214.3	2003-2004	2	30	80	2	2	1.07	1	3242.85	0	0	0
28748	33.06	0	0	0	0	0	99450.3	2003-2004	1	39	41	2	0	2.99	1	19890.1	0	1	0
28750	22.22	0	0	0	0	0	48472.4	2003-2004	1	37	75	2	1	3.34	1	9694.49	0	1	0
28757	36.77	1	0	0	0	0	89060.5	2003-2004	1	38	56	2	0	2.48	2	17812.1	0	1	0
28760	27.04	0	0	0	0	1	97043.6	2003-2004	1	35	42	2	1	3.23	2	19408.7	0	1	1
28762	23.05	0	0	0	0	0	48128.8	2003-2004	1	39	63	2	0	5	2	9625.76	0	2	1
28763	29.16	0	0	0	0	0	88449.5	2003-2004	2	40	49	2	0	4.8	1	17689.9	0	2	1
28768	28.53	0	0	0	0	0	54998.1	2003-2004	2	34	74	2	1	1.61	1	10999.6	0	1	0
28771	24.95	0	0	0	0	0	72419	2003-2004	2	42	54	1	0	2.9	0	14483.8	0	1	0
28782	28.25	0	0	0	0	0	26072	2003-2004	2	42	54	3	0	0.96	0	5214.4	0	0	2
28787	28.33	1	0	0	0	0	11010.4	2003-2004	1	35	79	1	0	0.69	0	2202.09	0	0	1
28791	34.33	0	0	0	0	0	28232.1	2003-2004	1	38	44	1	1	0.79	1	5646.42	0	0	2
28792	35.14	1	0	0	0	1	4346.33	2003-2004	1	34	61	0	1	2.26	1	869.266	0	1	2
28793	30.38	1	0	0	0	1	5166.55	2003-2004	1	39	69	0	0	4.54	1	1033.31	0	2	1
28794	27.7	0	0	0	0	1	18940.3	2003-2004	1	38	85	2	1	3.34	2	3788.05	1	1	0
28797	29.5	0	0	0	0	1	20109.4	2003-2004	2	37	81	2	1	3.22	1	4021.88	0	1	1
28798	55.96	0	1	0	1	1	29974.8	2003-2004	2	37	55	3	1	0.43	2	5994.96	1	0	1
28802	31.96	0	0	0	0	0	2445.57	2003-2004	2	43	66	0	0	1.28	0	489.114	0	0	0
28804	28.44	0	0	0	0	1	23718.1	2003-2004	2	36	80	2	0	1.45	2	4743.63	0	1	0
28805	24.65	0	0	0	1	1	20807	2003-2004	1	34	49	0	1	2.23	1	4161.4	0	1	2
28812	38.64	1	0	0	0	0	33890.3	2003-2004	1	37	59	2	2	1	2	6778.07	0	0	0
28815	32.83	1	0	0	0	0	33939.6	2003-2004	1	29	75	2	1	1.34	1	6787.93	0	1	0
28816	26.24	0	0	0	0	0	3916	2003-2004	1	34	68	0	1	1.34	0	783.2	0	1	0
28828	25.65	1	0	0	0	0	32494.6	2003-2004	1	40	75	2	0	1.74	2	6498.92	0	1	1
28829	26.14	0	0	0	1	1	21972.3	2003-2004	2	34	83	2	1	1.29	0	4394.46	1	0	1
28830	32.58	1	1	0	1	1	89073.5	2003-2004	1	35	45	1	0	0.82	1	17814.7	0	0	1
28835	24.79	1	0	0	0	1	10584.6	2003-2004	1	30	78	3	1	2.06	1	2116.91	0	1	2
28836	25.38	0	0	0	0	0	14117.8	2003-2004	1	36	60	3	0	3.3	2	2823.57	0	1	1
28837	20.64	0	0	0	0	0	20807	2003-2004	1	34	40	0	2	1.16	2	4161.4	0	0	0
28839	32.64	0	0	0	0	1	59586.2	2003-2004	2	39	60	2	1	2.24	1	11917.2	0	1	2
28842	25.46	1	0	0	0	0	42179	2003-2004	2	31	64	2	0	5	2	8435.8	0	2	2
28848	21	0	0	0	0	0	26680.4	2003-2004	1	39	54	3	2	5	2	5336.07	0	2	0
28849	25.63	1	0	0	0	0	2757.5	2003-2004	2	43	85	0	1	2.15	0	551.501	0	1	1
28881	26.55	1	0	0	0	0	36014.4	2003-2004	2	31	56	2	0	0.83	1	7202.88	0	0	0
28884	23.23	0	0	0	0	0	12826.6	2003-2004	2	41	65	3	0	2.8	2	2565.32	0	1	1
28886	26.25	0	0	0	0	1	30392.1	2003-2004	1	42	80	2	1	0.87	2	6078.42	0	0	2
28894	21.89	0	0	0	0	1	18455.3	2003-2004	1	36	85	3	1	0.53	0	3691.06	0	0	0
28896	35.16	1	0	0	0	0	34639	2003-2004	1	35	46	1	0	1.31	0	6927.8	0	1	2
28898	30.3	0	1	0	0	0	28164	2003-2004	1	36	41	3	0	0.57	2	5632.81	0	0	2
28903	30	0	0	0	0	1	3339.73	2003-2004	2	40	62	0	1	0.97	0	667.945	0	0	1
28905	28.17	1	0	0	0	0	86859.6	2003-2004	1	30	47	2	0	2.23	1	17371.9	0	1	1
28906	29.65	0	0	0	0	0	108341	2003-2004	1	29	44	2	0	5	1	21668.3	0	2	0
28907	27.69	1	0	1	1	1	17084.5	2003-2004	1	39	81	2	0	3.3	2	3416.9	0	1	1
28913	27.26	0	0	0	0	0	80592.8	2003-2004	2	30	57	2	1	5	2	16118.6	0	2	0
28914	21.01	1	0	1	0	0	46305.2	2003-2004	1	36	62	2	2	5	2	9261.03	0	2	2
28916	38.67	1	0	0	0	1	54308.4	2003-2004	2	34	65	2	0	1.68	0	10861.7	0	1	1
28917	26.96	1	0	1	1	1	25898.4	2003-2004	2	31	67	2	0	1.28	0	5179.68	1	0	2
28927	34.82	0	0	0	0	1	28164	2003-2004	1	36	52	3	2	1.05	1	5632.81	0	0	0
28931	23.51	1	0	0	0	0	36014.4	2003-2004	2	31	59	2	0	1.21	0	7202.88	0	0	0
28935	26.49	1	0	0	0	0	17084.5	2003-2004	1	39	83	2	0	5	2	3416.9	0	2	1
28937	22.14	0	0	0	0	1	18937.3	2003-2004	2	39	84	2	1	4.3	2	3787.47	0	2	0
28938	30.63	1	0	0	0	0	16037.6	2003-2004	1	41	45	0	0	4.21	2	3207.52	0	2	0
28948	31.41	0	0	1	0	1	16061.7	2003-2004	2	40	58	0	1	3.6	0	3212.34	0	2	0
28951	28.65	1	0	0	1	1	4503.15	2003-2004	2	40	65	0	1	1.07	0	900.63	0	0	2
28952	30.28	1	0	0	0	0	12922.3	2003-2004	1	36	68	1	0	5	2	2584.46	0	2	1
28954	27.46	1	0	0	0	0	23261.7	2003-2004	1	33	47	3	1	3.9	1	4652.34	0	2	1
28956	46.6	0	1	1	1	1	26072	2003-2004	2	42	45	3	1	0.39	1	5214.4	1	0	0
28960	30.93	1	0	0	0	0	21351.3	2003-2004	2	40	49	0	0	2.79	1	4270.25	0	1	1
28966	33.99	1	0	0	0	1	4264.57	2003-2004	1	34	70	0	1	1.34	1	852.914	0	1	1
28974	29.16	0	0	0	0	0	15666.9	2003-2004	1	42	53	0	0	4.89	0	3133.37	0	2	1
28978	26.51	0	0	0	1	1	46278.1	2003-2004	1	33	63	2	0	2.15	2	9255.62	0	1	1
28981	31.24	1	0	0	0	0	59803.1	2003-2004	1	31	61	2	0	5	2	11960.6	0	2	2
28986	22.34	0	0	1	0	1	52431.6	2003-2004	1	29	65	2	0	2.49	1	10486.3	0	1	2
28987	31.01	0	0	0	0	0	134021	2003-2004	2	32	42	2	0	4	1	26804.3	0	2	0
28991	30.01	0	1	0	1	1	33031.8	2003-2004	2	34	45	3	1	1.6	2	6606.36	0	1	1
28995	28.87	1	0	0	0	0	97421.2	2003-2004	1	32	56	2	1	1.45	2	19484.2	0	1	1
29003	28.5	1	0	0	0	0	98532.8	2003-2004	1	37	42	2	1	3.51	1	19706.6	0	2	0
29012	30.74	0	0	0	0	0	29112.5	2003-2004	1	30	51	3	1	2.34	0	5822.5	0	1	0
29020	26.98	1	0	0	0	0	28463	2003-2004	1	29	76	2	0	2.8	1	5692.61	0	1	1
29024	21	1	0	0	0	0	16671.1	2003-2004	1	35	85	2	1	3.34	1	3334.22	0	1	0
29028	24.74	0	0	0	0	0	26680.4	2003-2004	1	39	55	3	1	5	2	5336.07	0	2	0
29032	23.11	0	0	0	0	0	16202.7	2003-2004	1	41	82	3	1	2.62	0	3240.54	0	1	1
29038	28.54	0	0	0	0	0	27525.8	2003-2004	2	33	43	3	0	5	2	5505.16	0	2	0
29048	34.74	1	0	0	0	1	3300.11	2003-2004	1	34	61	0	0	2.16	0	660.021	0	1	2
29050	38.72	0	0	0	0	0	131781	2003-2004	2	36	46	2	2	4.62	2	26356.1	0	2	2
29051	29.81	1	0	0	0	0	5388.81	2003-2004	1	40	65	0	0	4.95	2	1077.76	0	2	1
29054	26.56	0	0	0	0	0	17761.9	2003-2004	1	39	44	0	0	3.93	0	3552.38	0	2	0
29060	23.9	0	0	0	0	1	78229.9	2003-2004	1	36	57	1	2	5	2	15646	0	2	0
29070	27.95	1	0	0	0	0	23269.9	2003-2004	1	30	49	3	2	3.34	2	4653.99	0	1	0
29071	21.69	0	0	0	0	1	77296.8	2003-2004	1	40	55	2	1	1.65	1	15459.4	0	1	2
29073	32.51	0	0	0	0	0	47006.5	2003-2004	1	38	71	2	0	3.47	1	9401.31	0	1	0
29079	26.33	0	0	0	0	0	4289.96	2003-2004	1	34	85	0	0	0.83	0	857.991	0	0	1
29081	22.59	0	0	0	0	0	19499.5	2003-2004	1	29	81	2	0	2.97	1	3899.89	0	1	0
29082	32.11	1	0	0	1	1	111416	2003-2004	1	34	43	2	0	5	2	22283.1	0	2	0
29086	26.64	0	0	0	0	0	5179.16	2003-2004	2	40	73	0	0	1.09	0	1035.83	1	0	1
29088	44.12	0	0	0	0	1	3339.73	2003-2004	2	40	61	0	1	1.18	1	667.945	0	0	0
29090	30.84	0	0	0	0	1	22902.9	2003-2004	1	42	60	3	1	1.22	1	4580.58	0	0	0
29092	29.17	1	1	0	0	0	45122.9	2003-2004	2	35	62	2	0	5	2	9024.59	0	2	0
29096	35.69	1	0	0	0	1	15189	2003-2004	2	34	72	2	0	1.6	1	3037.8	0	1	1
29098	23.7	1	0	0	0	1	13623.5	2003-2004	2	34	71	3	1	0.86	2	2724.7	0	0	2
29104	22.16	1	0	0	0	1	59803.1	2003-2004	1	31	69	2	0	5	1	11960.6	0	2	1
29107	29.28	1	0	0	0	0	43476.1	2003-2004	2	34	46	2	0	0.93	1	8695.22	0	0	2
29114	29.89	1	0	0	0	0	38255.9	2003-2004	1	29	46	2	2	0.82	2	7651.17	0	0	0
29115	33.34	0	0	0	0	1	63455	2003-2004	1	42	52	2	0	5	2	12691	0	2	1
29118	26.01	0	0	0	0	1	16816.8	2003-2004	1	30	77	3	1	1.22	0	3363.35	0	0	1
29119	25.36	1	0	0	0	0	20030.4	2003-2004	1	32	45	0	1	5	2	4006.09	0	2	0
29120	25.49	1	0	0	0	1	119657	2003-2004	2	36	47	2	1	4.08	2	23931.4	0	2	0
29121	27.59	0	0	0	0	0	6104.25	2003-2004	1	31	72	0	0	3.96	0	1220.85	0	2	0
29122	25.98	0	0	0	0	0	27141.2	2003-2004	2	38	41	0	1	0.07	1	5428.23	0	0	0
29133	37.66	1	0	0	0	1	22420.2	2003-2004	1	41	44	3	0	1.49	2	4484.04	0	1	1
29134	26.37	1	0	0	0	0	35273.4	2003-2004	2	37	53	1	0	3.38	1	7054.67	0	1	0
29140	28.16	1	0	0	0	0	21351.3	2003-2004	1	34	44	0	0	2.23	1	4270.25	0	1	0
29144	29.67	1	0	0	0	0	33880.2	2003-2004	1	43	70	2	0	3.38	1	6776.04	0	1	1
29147	37.26	0	0	0	0	1	29974.8	2003-2004	2	37	44	3	0	4.34	1	5994.96	0	2	2
29150	25.19	0	0	0	0	1	3996.57	2003-2004	1	40	62	0	1	0.89	0	799.315	0	0	0
29155	22.36	0	0	0	0	0	14597.5	2003-2004	2	32	40	0	1	1.7	2	2919.51	0	1	0
29156	32.07	1	0	0	0	0	50864.4	2003-2004	2	31	60	2	0	5	2	10172.9	0	2	0
29161	20.33	1	0	0	1	1	36122.8	2003-2004	2	35	46	2	0	1.36	2	7224.56	0	1	2
29163	30.23	1	0	0	0	1	93162.4	2003-2004	2	33	46	2	0	2.88	1	18632.5	0	1	0
29164	33.14	0	0	0	0	0	21645	2003-2004	2	34	84	3	1	1.16	0	4329.01	0	0	0
29167	23.02	0	0	0	0	1	17899.2	2003-2004	1	39	80	2	0	5	1	3579.85	0	2	0
29173	28.23	1	0	0	0	1	16037.6	2003-2004	1	41	40	0	2	2.06	1	3207.52	0	1	2
29175	50.85	0	0	0	0	1	28164	2003-2004	1	36	52	3	2	4.95	2	5632.81	0	2	1
29191	23.7	1	0	1	1	1	27651.9	2003-2004	2	34	61	2	0	1.18	0	5530.38	1	0	2
29192	17.85	0	0	0	0	0	18412.2	2003-2004	2	35	80	2	1	4.83	2	3682.44	0	2	0
29195	22.61	1	0	0	0	1	35001.3	2003-2004	2	37	72	2	1	1.61	1	7000.25	0	1	1
29200	27.18	1	0	0	0	0	16221.2	2003-2004	2	36	65	3	0	3.2	1	3244.23	0	1	2
29207	34.8	0	0	0	0	1	30937.1	2003-2004	2	31	53	3	1	1.92	1	6187.42	0	1	0
29214	17.44	1	0	0	0	1	10584.6	2003-2004	1	30	85	3	0	1.66	0	2116.91	1	1	1
29218	22.04	0	0	0	0	1	18940.3	2003-2004	1	38	81	2	1	3.56	2	3788.05	0	2	1
29223	32.4	0	0	0	0	0	4727.69	2003-2004	1	34	60	0	0	4.54	0	945.537	0	2	0
29227	20.99	1	0	0	0	0	11319.3	2003-2004	2	35	71	3	0	1.47	0	2263.86	1	1	0
29230	32.84	0	0	0	1	0	30937.1	2003-2004	2	31	42	3	1	0.75	1	6187.42	1	0	0
29232	26.32	1	0	0	1	0	12922.3	2003-2004	1	36	60	3	0	1.82	0	2584.46	0	1	2
29238	36.05	1	0	0	0	1	38177.1	2003-2004	2	29	67	2	0	2.8	0	7635.41	0	1	1
29243	34.1	0	0	0	0	0	13797.9	2003-2004	2	31	69	3	0	3.18	0	2759.58	0	1	0
29244	34.92	0	0	0	0	1	3333.59	2003-2004	2	43	66	0	1	2.17	0	666.718	0	1	1
29249	40.91	1	0	0	1	1	15189	2003-2004	2	34	71	2	1	1.24	1	3037.8	0	0	0
29252	24.74	1	0	0	0	0	10753	2003-2004	2	42	77	3	1	2.69	0	2150.6	0	1	1
29256	27.36	0	0	0	0	0	71259	2003-2004	1	33	55	2	0	4.59	2	14251.8	0	2	2
29259	24.33	1	0	1	1	1	24885.2	2003-2004	2	35	42	3	0	0.64	1	4977.05	0	0	2
29261	34.11	1	0	0	0	0	16533.2	2003-2004	1	31	76	2	1	1.18	0	3306.64	0	0	1
29271	31.58	1	0	0	0	0	41855.8	2003-2004	2	32	51	2	0	1.52	1	8371.16	0	1	1
29275	32.45	0	0	0	0	1	29974.8	2003-2004	2	37	45	3	0	5	2	5994.96	0	2	2
29276	29.48	0	0	0	0	1	64859.4	2003-2004	2	32	64	2	1	2.08	2	12971.9	0	1	0
29277	20.62	0	0	0	0	1	85153.4	2003-2004	1	42	46	2	0	1.09	1	17030.7	0	0	2
29286	24.19	0	0	0	0	1	64859.4	2003-2004	2	32	62	2	0	1.92	1	12971.9	0	1	1
29299	30.33	1	0	0	0	1	97593.7	2003-2004	2	31	57	2	1	3.83	2	19518.7	0	2	2
29307	22.83	0	0	0	0	1	59586.2	2003-2004	2	34	67	2	0	2.23	0	11917.2	0	1	2
29309	26.31	1	0	0	1	1	10584.6	2003-2004	1	30	78	3	0	2.06	0	2116.91	0	1	0
29318	26.37	1	0	0	0	1	76894.6	2003-2004	2	30	55	2	0	4.96	1	15378.9	0	2	0
29321	27.15	0	0	0	0	1	18937.3	2003-2004	2	39	85	2	1	2.04	1	3787.47	0	1	0
29334	29.43	1	0	0	0	0	86604.2	2003-2004	2	41	41	2	0	2.18	0	17320.8	0	1	0
29338	22.35	1	0	0	0	0	25537.2	2003-2004	1	36	53	3	1	4.45	0	5107.45	0	2	2
29342	28.13	0	0	0	0	0	43193.8	2003-2004	1	35	63	1	0	2.48	2	8638.75	0	1	0
29344	20.85	0	0	0	0	0	108341	2003-2004	1	29	41	2	0	5	1	21668.3	0	2	2
29352	26.83	1	0	0	0	1	18844	2003-2004	1	42	79	3	2	1.56	2	3768.81	1	1	0
29359	36.52	0	0	0	0	1	42729.9	2003-2004	1	30	72	2	0	4.54	2	8545.97	0	2	1
29363	27.39	0	0	0	0	0	4289.96	2003-2004	1	34	75	0	1	1.22	0	857.991	0	0	0
29369	25.79	0	1	1	0	1	108516	2003-2004	1	37	46	2	0	5	2	21703.2	0	2	0
29370	27.55	1	0	1	0	0	11369.9	2003-2004	1	41	75	2	0	0.95	2	2273.98	0	0	0
29371	25.9	0	0	0	0	0	3916	2003-2004	1	34	60	0	0	2.89	0	783.2	0	1	1
29379	30.05	0	0	0	0	0	43971.1	2003-2004	2	30	69	2	1	2.09	1	8794.22	0	1	0
29382	28.61	1	0	0	0	0	14225.8	2003-2004	2	31	74	2	0	1.28	0	2845.16	0	0	0
29385	33.57	0	0	0	0	0	26034.7	2003-2004	1	35	43	3	2	4.9	2	5206.94	0	2	0
29390	36.09	1	0	1	1	1	18075.4	2003-2004	2	39	81	2	0	3.04	1	3615.07	1	1	1
29395	24.7	0	0	0	0	1	23220.3	2003-2004	2	29	45	3	1	2.24	1	4644.06	0	1	1
29411	21.24	1	0	0	0	1	8775.28	2003-2004	2	34	85	2	1	1.67	0	1755.06	0	1	1
29420	32.26	1	0	0	0	0	25669.2	2003-2004	2	38	50	0	0	3.71	2	5133.85	0	2	0
29428	22.73	1	0	0	0	0	111527	2003-2004	2	36	55	2	0	3.6	1	22305.4	0	2	0
[truncated: 10,720 more rows]
